# Supplementary material for: Mosquito аbundance and species surveillance in St. Joseph County, Indiana, 1976-1997
Source: Biodivers Data J. 2024 Dec 23;12:e122215. doi: 10.3897/BDJ.12.e122215 (PMC11686164; doi:10.3897/BDJ.12.e122215)
Supplement: Supplementary material 1 — St. Joseph County mosquito surveillance data [file bdj-12-e122215-s001.csv]

uniqueID	collection_end_date	collection_start_date	sample_count	GPS_latitude	GPS_longitude	trapid	sex	species	trap_type
stjoecty_1976_sample_00001	1976-08-18	1976-08-18	2	41.613	-86.256	I1	female	Aedes vexans	New Jersey Light Trap (NJLT)
stjoecty_1976_sample_00002	1976-08-18	1976-08-18	1	41.613	-86.256	I1	female	Anopheles quadrimaculatus	New Jersey Light Trap (NJLT)
stjoecty_1976_sample_00003	1976-08-18	1976-08-18	2	41.613	-86.256	I1	female	Culex salinarius	New Jersey Light Trap (NJLT)
stjoecty_1976_sample_00004	1976-08-18	1976-08-18	4	41.613	-86.256	I1	male	Culex sp.	New Jersey Light Trap (NJLT)
stjoecty_1976_sample_00005	1976-08-18	1976-08-18	6	41.613	-86.256	I1	female	Culex pipiens morphological group	New Jersey Light Trap (NJLT)
stjoecty_1976_sample_00006	1976-08-18	1976-08-18	1	41.613	-86.256	I1	female	Culex pipiens	New Jersey Light Trap (NJLT)
stjoecty_1976_sample_00007	1976-08-18	1976-08-18	2	41.613	-86.256	I1	male	Aedes vexans	New Jersey Light Trap (NJLT)
stjoecty_1976_sample_00008	1976-08-18	1976-08-18	1	41.622	-86.392	A2	female	Culex salinarius	New Jersey Light Trap (NJLT)
stjoecty_1976_sample_00009	1976-08-18	1976-08-18	2	41.636	-86.173	D2	female	Culex salinarius	New Jersey Light Trap (NJLT)
stjoecty_1976_sample_00010	1976-08-18	1976-08-18	4	41.636	-86.173	D2	female	Aedes vexans	New Jersey Light Trap (NJLT)
stjoecty_1976_sample_00011	1976-08-18	1976-08-18	1	41.636	-86.173	D2	female	Uranotaenia sapphirina	New Jersey Light Trap (NJLT)
stjoecty_1976_sample_00012	1976-08-18	1976-08-18	5	41.636	-86.173	D2	female	Culex pipiens morphological group	New Jersey Light Trap (NJLT)
stjoecty_1976_sample_00013	1976-08-18	1976-08-18	1	41.636	-86.173	D2	female	Anopheles punctipennis	New Jersey Light Trap (NJLT)
stjoecty_1976_sample_00014	1976-08-18	1976-08-18	1	41.636	-86.173	D2	female	Aedes hendersoni	New Jersey Light Trap (NJLT)
stjoecty_1976_sample_00015	1976-08-18	1976-08-18	3	41.636	-86.173	D2	male	Culex sp.	New Jersey Light Trap (NJLT)
stjoecty_1976_sample_00016	1976-08-18	1976-08-18	1	41.669	-86.278	L1	female	Anopheles punctipennis	New Jersey Light Trap (NJLT)
stjoecty_1976_sample_00017	1976-08-18	1976-08-18	4	41.669	-86.278	L1	female	Culex salinarius	New Jersey Light Trap (NJLT)
stjoecty_1976_sample_00018	1976-08-18	1976-08-18	2	41.669	-86.278	L1	male	Aedes vexans	New Jersey Light Trap (NJLT)
stjoecty_1976_sample_00019	1976-08-18	1976-08-18	2	41.669	-86.278	L1	female	Culex pipiens morphological group	New Jersey Light Trap (NJLT)
stjoecty_1976_sample_00020	1976-08-18	1976-08-18	2	41.669	-86.278	L1	male	Culex sp.	New Jersey Light Trap (NJLT)
stjoecty_1976_sample_00021	1976-08-18	1976-08-18	2	41.669	-86.278	L1	female	Aedes vexans	New Jersey Light Trap (NJLT)
stjoecty_1976_sample_00022	1976-08-18	1976-08-18	1	41.669	-86.278	L1	female	Anopheles quadrimaculatus	New Jersey Light Trap (NJLT)
stjoecty_1976_sample_00023	1976-08-18	1976-08-18	2	41.686	-86.179	B3	female	Culex salinarius	New Jersey Light Trap (NJLT)
stjoecty_1976_sample_00024	1976-08-18	1976-08-18	2	41.686	-86.179	B3	male	Aedes vexans	New Jersey Light Trap (NJLT)
stjoecty_1976_sample_00025	1976-08-18	1976-08-18	8	41.686	-86.179	B3	female	Aedes vexans	New Jersey Light Trap (NJLT)
stjoecty_1976_sample_00026	1976-08-18	1976-08-18	5	41.686	-86.179	B3	male	Culex sp.	New Jersey Light Trap (NJLT)
stjoecty_1976_sample_00027	1976-08-18	1976-08-18	1	41.686	-86.179	B3	female	Uranotaenia sapphirina	New Jersey Light Trap (NJLT)
stjoecty_1976_sample_00028	1976-08-18	1976-08-18	7	41.686	-86.179	B3	male	Uranotaenia sapphirina	New Jersey Light Trap (NJLT)
stjoecty_1976_sample_00029	1976-08-18	1976-08-18	2	41.686	-86.179	B3	female	Anopheles punctipennis	New Jersey Light Trap (NJLT)
stjoecty_1976_sample_00030	1976-08-18	1976-08-18	2	41.686	-86.179	B3	female	Culex pipiens morphological group	New Jersey Light Trap (NJLT)
stjoecty_1976_sample_00031	1976-08-18	1976-08-18	4	41.687	-86.241	K3	female	Culex salinarius	New Jersey Light Trap (NJLT)
stjoecty_1976_sample_00032	1976-08-18	1976-08-18	5	41.687	-86.241	K3	male	Aedes vexans	New Jersey Light Trap (NJLT)
stjoecty_1976_sample_00033	1976-08-18	1976-08-18	14	41.687	-86.241	K3	female	Culex pipiens morphological group	New Jersey Light Trap (NJLT)
stjoecty_1976_sample_00034	1976-08-18	1976-08-18	6	41.687	-86.241	K3	female	Aedes vexans	New Jersey Light Trap (NJLT)
stjoecty_1976_sample_00035	1976-08-18	1976-08-18	1	41.687	-86.241	K3	female	Coquillettidia perturbans	New Jersey Light Trap (NJLT)
stjoecty_1976_sample_00036	1976-08-18	1976-08-18	7	41.687	-86.241	K3	male	Culex sp.	New Jersey Light Trap (NJLT)
stjoecty_1976_sample_00037	1976-08-18	1976-08-18	5	41.688	-86.38	J1	female	Aedes vexans	New Jersey Light Trap (NJLT)
stjoecty_1976_sample_00038	1976-08-18	1976-08-18	3	41.688	-86.38	J1	female	Anopheles punctipennis	New Jersey Light Trap (NJLT)
stjoecty_1976_sample_00039	1976-08-18	1976-08-18	3	41.688	-86.38	J1	female	Culex salinarius	New Jersey Light Trap (NJLT)
stjoecty_1976_sample_00040	1976-08-18	1976-08-18	1	41.688	-86.38	J1	female	Aedes triseriatus	New Jersey Light Trap (NJLT)
stjoecty_1976_sample_00041	1976-08-18	1976-08-18	2	41.688	-86.38	J1	female	Culex pipiens morphological group	New Jersey Light Trap (NJLT)
stjoecty_1976_sample_00042	1976-08-18	1976-08-18	1	41.688	-86.38	J1	male	Aedes vexans	New Jersey Light Trap (NJLT)
stjoecty_1976_sample_00043	1976-08-18	1976-08-18	1	41.688	-86.38	J1	female	Uranotaenia sapphirina	New Jersey Light Trap (NJLT)
stjoecty_1976_sample_00044	1976-08-18	1976-08-18	1	41.71322	-86.246	G1	male	Uranotaenia sapphirina	New Jersey Light Trap (NJLT)
stjoecty_1976_sample_00045	1976-08-18	1976-08-18	3	41.71322	-86.246	G1	female	Aedes vexans	New Jersey Light Trap (NJLT)
stjoecty_1976_sample_00046	1976-08-18	1976-08-18	2	41.71322	-86.246	G1	female	Culex territans	New Jersey Light Trap (NJLT)
stjoecty_1976_sample_00047	1976-08-18	1976-08-18	2	41.71322	-86.246	G1	female	Culex salinarius	New Jersey Light Trap (NJLT)
stjoecty_1976_sample_00048	1976-08-18	1976-08-18	1	41.732	-86.191	E3	male	Aedes vexans	New Jersey Light Trap (NJLT)
stjoecty_1976_sample_00049	1976-08-18	1976-08-18	1	41.732	-86.191	E3	female	Culex pipiens morphological group	New Jersey Light Trap (NJLT)
stjoecty_1976_sample_00050	1976-08-18	1976-08-18	1	41.732	-86.191	E3	female	Uranotaenia sapphirina	New Jersey Light Trap (NJLT)
stjoecty_1976_sample_00051	1976-08-18	1976-08-18	3	41.732	-86.191	E3	female	Culex sp.	New Jersey Light Trap (NJLT)
stjoecty_1976_sample_00052	1976-08-18	1976-08-18	1	41.732	-86.191	E3	female	Culex salinarius	New Jersey Light Trap (NJLT)
stjoecty_1976_sample_00053	1976-08-18	1976-08-18	1	41.739	-86.251	H1	male	Culex pipiens	New Jersey Light Trap (NJLT)
stjoecty_1976_sample_00054	1976-08-18	1976-08-18	3	41.739	-86.251	H1	female	Aedes vexans	New Jersey Light Trap (NJLT)
stjoecty_1976_sample_00055	1976-08-18	1976-08-18	1	41.739	-86.251	H1	female	Anopheles punctipennis	New Jersey Light Trap (NJLT)
stjoecty_1976_sample_00056	1976-08-18	1976-08-18	1	41.739	-86.251	H1	female	Culex pipiens morphological group	New Jersey Light Trap (NJLT)
stjoecty_1976_sample_00057	1976-08-18	1976-08-18	2	41.739	-86.251	H1	female	Culex salinarius	New Jersey Light Trap (NJLT)
stjoecty_1976_sample_00058	1976-08-18	1976-08-18	1	41.74	-86.299	C1	male	Uranotaenia sapphirina	New Jersey Light Trap (NJLT)
stjoecty_1976_sample_00059	1976-08-18	1976-08-18	1	41.74	-86.299	C1	female	Aedes vexans	New Jersey Light Trap (NJLT)
stjoecty_1976_sample_00060	1976-08-18	1976-08-18	1	41.74	-86.299	C1	female	Culex salinarius	New Jersey Light Trap (NJLT)
stjoecty_1976_sample_00061	1976-08-19	1976-08-19	4	41.613	-86.256	I1	female	Aedes vexans	New Jersey Light Trap (NJLT)
stjoecty_1976_sample_00062	1976-08-19	1976-08-19	3	41.613	-86.256	I1	male	Aedes vexans	New Jersey Light Trap (NJLT)
stjoecty_1976_sample_00063	1976-08-19	1976-08-19	3	41.613	-86.256	I1	female	Culex pipiens morphological group	New Jersey Light Trap (NJLT)
stjoecty_1976_sample_00064	1976-08-19	1976-08-19	1	41.613	-86.256	I1	male	Culex sp.	New Jersey Light Trap (NJLT)
stjoecty_1976_sample_00065	1976-08-19	1976-08-19	6	41.613	-86.256	I1	female	Culex salinarius	New Jersey Light Trap (NJLT)
stjoecty_1976_sample_00066	1976-08-19	1976-08-19	1	41.636	-86.173	D2	male	Culex sp.	New Jersey Light Trap (NJLT)
stjoecty_1976_sample_00067	1976-08-19	1976-08-19	5	41.669	-86.278	L1	female	Aedes vexans	New Jersey Light Trap (NJLT)
stjoecty_1976_sample_00068	1976-08-19	1976-08-19	3	41.669	-86.278	L1	female	Culex sp.	New Jersey Light Trap (NJLT)
stjoecty_1976_sample_00069	1976-08-19	1976-08-19	3	41.669	-86.278	L1	female	Culex salinarius	New Jersey Light Trap (NJLT)
stjoecty_1976_sample_00070	1976-08-19	1976-08-19	5	41.669	-86.278	L1	male	Aedes vexans	New Jersey Light Trap (NJLT)
stjoecty_1976_sample_00071	1976-08-19	1976-08-19	1	41.686	-86.179	B3	female	Anopheles punctipennis	New Jersey Light Trap (NJLT)
stjoecty_1976_sample_00072	1976-08-19	1976-08-19	1	41.686	-86.179	B3	female	Culex salinarius	New Jersey Light Trap (NJLT)
stjoecty_1976_sample_00073	1976-08-19	1976-08-19	3	41.686	-86.179	B3	male	Uranotaenia sapphirina	New Jersey Light Trap (NJLT)
stjoecty_1976_sample_00074	1976-08-19	1976-08-19	3	41.686	-86.179	B3	male	Culex sp.	New Jersey Light Trap (NJLT)
stjoecty_1976_sample_00075	1976-08-19	1976-08-19	2	41.686	-86.179	B3	male	Aedes vexans	New Jersey Light Trap (NJLT)
stjoecty_1976_sample_00076	1976-08-19	1976-08-19	1	41.686	-86.179	B3	female	Uranotaenia sapphirina	New Jersey Light Trap (NJLT)
stjoecty_1976_sample_00077	1976-08-19	1976-08-19	7	41.686	-86.179	B3	female	Aedes vexans	New Jersey Light Trap (NJLT)
stjoecty_1976_sample_00078	1976-08-19	1976-08-19	1	41.686	-86.179	B3	female	Culex pipiens morphological group	New Jersey Light Trap (NJLT)
stjoecty_1976_sample_00079	1976-08-19	1976-08-19	3	41.687	-86.241	K3	female	Aedes triseriatus	New Jersey Light Trap (NJLT)
stjoecty_1976_sample_00080	1976-08-19	1976-08-19	1	41.687	-86.241	K3	female	Culiseta melanura	New Jersey Light Trap (NJLT)
stjoecty_1976_sample_00081	1976-08-19	1976-08-19	1	41.687	-86.241	K3	male	Aedes triseriatus	New Jersey Light Trap (NJLT)
stjoecty_1976_sample_00082	1976-08-19	1976-08-19	11	41.687	-86.241	K3	female	Culex pipiens morphological group	New Jersey Light Trap (NJLT)
stjoecty_1976_sample_00083	1976-08-19	1976-08-19	8	41.687	-86.241	K3	female	Aedes vexans	New Jersey Light Trap (NJLT)
stjoecty_1976_sample_00084	1976-08-19	1976-08-19	3	41.687	-86.241	K3	female	Culex salinarius	New Jersey Light Trap (NJLT)
stjoecty_1976_sample_00085	1976-08-19	1976-08-19	10	41.687	-86.241	K3	male	Culex sp.	New Jersey Light Trap (NJLT)
stjoecty_1976_sample_00086	1976-08-19	1976-08-19	1	41.687	-86.241	K3	female	Anopheles quadrimaculatus	New Jersey Light Trap (NJLT)
stjoecty_1976_sample_00087	1976-08-19	1976-08-19	15	41.687	-86.241	K3	male	Aedes vexans	New Jersey Light Trap (NJLT)
stjoecty_1976_sample_00088	1976-08-19	1976-08-19	3	41.688	-86.38	J1	female	Culex pipiens morphological group	New Jersey Light Trap (NJLT)
stjoecty_1976_sample_00089	1976-08-19	1976-08-19	7	41.688	-86.38	J1	female	Culex salinarius	New Jersey Light Trap (NJLT)
stjoecty_1976_sample_00090	1976-08-19	1976-08-19	1	41.688	-86.38	J1	female	Anopheles walkeri	New Jersey Light Trap (NJLT)
stjoecty_1976_sample_00091	1976-08-19	1976-08-19	7	41.688	-86.38	J1	female	Aedes vexans	New Jersey Light Trap (NJLT)
stjoecty_1976_sample_00092	1976-08-19	1976-08-19	3	41.688	-86.38	J1	female	Anopheles punctipennis	New Jersey Light Trap (NJLT)
stjoecty_1976_sample_00093	1976-08-19	1976-08-19	6	41.71322	-86.246	G1	male	Aedes vexans	New Jersey Light Trap (NJLT)
stjoecty_1976_sample_00094	1976-08-19	1976-08-19	1	41.71322	-86.246	G1	female	Aedes vexans	New Jersey Light Trap (NJLT)
stjoecty_1976_sample_00095	1976-08-19	1976-08-19	10	41.71322	-86.246	G1	male	Culex sp.	New Jersey Light Trap (NJLT)
stjoecty_1976_sample_00096	1976-08-19	1976-08-19	6	41.71322	-86.246	G1	female	Culex salinarius	New Jersey Light Trap (NJLT)
stjoecty_1976_sample_00097	1976-08-19	1976-08-19	1	41.71322	-86.246	G1	male	Aedes triseriatus	New Jersey Light Trap (NJLT)
stjoecty_1976_sample_00098	1976-08-19	1976-08-19	3	41.71322	-86.246	G1	female	Culex pipiens morphological group	New Jersey Light Trap (NJLT)
stjoecty_1976_sample_00099	1976-08-19	1976-08-19	2	41.732	-86.191	E3	male	Aedes vexans	New Jersey Light Trap (NJLT)
stjoecty_1976_sample_00100	1976-08-19	1976-08-19	3	41.732	-86.191	E3	female	Culex pipiens morphological group	New Jersey Light Trap (NJLT)
stjoecty_1976_sample_00101	1976-08-19	1976-08-19	1	41.732	-86.191	E3	female	Anopheles punctipennis	New Jersey Light Trap (NJLT)
stjoecty_1976_sample_00102	1976-08-19	1976-08-19	2	41.732	-86.191	E3	female	Aedes vexans	New Jersey Light Trap (NJLT)
stjoecty_1976_sample_00103	1976-08-19	1976-08-19	2	41.732	-86.191	E3	female	Culex salinarius	New Jersey Light Trap (NJLT)
stjoecty_1976_sample_00104	1976-08-19	1976-08-19	1	41.73706	-86.471	F2	female	Uranotaenia sapphirina	New Jersey Light Trap (NJLT)
stjoecty_1976_sample_00105	1976-08-19	1976-08-19	8	41.73706	-86.471	F2	female	Culex salinarius	New Jersey Light Trap (NJLT)
stjoecty_1976_sample_00106	1976-08-19	1976-08-19	1	41.73706	-86.471	F2	male	Anopheles sp.	New Jersey Light Trap (NJLT)
stjoecty_1976_sample_00107	1976-08-19	1976-08-19	2	41.73706	-86.471	F2	female	Anopheles quadrimaculatus	New Jersey Light Trap (NJLT)
stjoecty_1976_sample_00108	1976-08-19	1976-08-19	4	41.73706	-86.471	F2	female	Culex pipiens morphological group	New Jersey Light Trap (NJLT)
stjoecty_1976_sample_00109	1976-08-19	1976-08-19	2	41.73706	-86.471	F2	female	Aedes vexans	New Jersey Light Trap (NJLT)
stjoecty_1976_sample_00110	1976-08-19	1976-08-19	2	41.73706	-86.471	F2	male	Culex sp.	New Jersey Light Trap (NJLT)
stjoecty_1976_sample_00111	1976-08-19	1976-08-19	11	41.73706	-86.471	F2	male	Aedes vexans	New Jersey Light Trap (NJLT)
stjoecty_1976_sample_00112	1976-08-19	1976-08-19	1	41.739	-86.251	H1	female	Anopheles punctipennis	New Jersey Light Trap (NJLT)
stjoecty_1976_sample_00113	1976-08-19	1976-08-19	1	41.739	-86.251	H1	female	Culex territans	New Jersey Light Trap (NJLT)
stjoecty_1976_sample_00114	1976-08-19	1976-08-19	1	41.739	-86.251	H1	male	Culex sp.	New Jersey Light Trap (NJLT)
stjoecty_1976_sample_00115	1976-08-19	1976-08-19	1	41.74	-86.299	C1	female	Culex pipiens morphological group	New Jersey Light Trap (NJLT)
stjoecty_1976_sample_00116	1976-08-19	1976-08-19	1	41.74	-86.299	C1	female	Culex salinarius	New Jersey Light Trap (NJLT)
stjoecty_1976_sample_00117	1976-08-19	1976-08-19	1	41.74	-86.299	C1	male	Culex sp.	New Jersey Light Trap (NJLT)
stjoecty_1976_sample_00118	1976-08-22	1976-08-22	1	41.622	-86.392	A2	female	Culex salinarius	New Jersey Light Trap (NJLT)
stjoecty_1976_sample_00119	1976-08-22	1976-08-22	4	41.622	-86.392	A2	female	Anopheles punctipennis	New Jersey Light Trap (NJLT)
stjoecty_1976_sample_00120	1976-08-22	1976-08-22	2	41.622	-86.392	A2	male	Culex sp.	New Jersey Light Trap (NJLT)
stjoecty_1976_sample_00121	1976-08-22	1976-08-22	1	41.622	-86.392	A2	female	Coquillettidia perturbans	New Jersey Light Trap (NJLT)
stjoecty_1976_sample_00122	1976-08-22	1976-08-22	2	41.622	-86.392	A2	female	Uranotaenia sapphirina	New Jersey Light Trap (NJLT)
stjoecty_1976_sample_00123	1976-08-22	1976-08-22	1	41.622	-86.392	A2	female	Culex pipiens morphological group	New Jersey Light Trap (NJLT)
stjoecty_1976_sample_00124	1976-08-22	1976-08-22	3	41.622	-86.392	A2	female	Anopheles quadrimaculatus	New Jersey Light Trap (NJLT)
stjoecty_1976_sample_00125	1976-08-22	1976-08-22	4	41.622	-86.392	A2	female	Aedes vexans	New Jersey Light Trap (NJLT)
stjoecty_1976_sample_00126	1976-08-22	1976-08-22	5	41.622	-86.392	A2	male	Aedes vexans	New Jersey Light Trap (NJLT)
stjoecty_1976_sample_00127	1976-08-22	1976-08-22	1	41.636	-86.173	D2	female	Aedes sticticus	New Jersey Light Trap (NJLT)
stjoecty_1976_sample_00128	1976-08-22	1976-08-22	17	41.636	-86.173	D2	female	Aedes vexans	New Jersey Light Trap (NJLT)
stjoecty_1976_sample_00129	1976-08-22	1976-08-22	3	41.636	-86.173	D2	male	Culex sp.	New Jersey Light Trap (NJLT)
stjoecty_1976_sample_00130	1976-08-22	1976-08-22	1	41.636	-86.173	D2	female	Psorophora ciliata	New Jersey Light Trap (NJLT)
stjoecty_1976_sample_00131	1976-08-22	1976-08-22	1	41.636	-86.173	D2	female	Anopheles quadrimaculatus	New Jersey Light Trap (NJLT)
stjoecty_1976_sample_00132	1976-08-22	1976-08-22	4	41.636	-86.173	D2	male	Aedes vexans	New Jersey Light Trap (NJLT)
stjoecty_1976_sample_00133	1976-08-22	1976-08-22	9	41.636	-86.173	D2	female	Culex salinarius	New Jersey Light Trap (NJLT)
stjoecty_1976_sample_00134	1976-08-22	1976-08-22	1	41.636	-86.173	D2	female	Anopheles punctipennis	New Jersey Light Trap (NJLT)
stjoecty_1976_sample_00135	1976-08-22	1976-08-22	9	41.636	-86.173	D2	female	Culex pipiens morphological group	New Jersey Light Trap (NJLT)
stjoecty_1976_sample_00136	1976-08-22	1976-08-22	5	41.669	-86.278	L1	female	Culex pipiens morphological group	New Jersey Light Trap (NJLT)
stjoecty_1976_sample_00137	1976-08-22	1976-08-22	3	41.669	-86.278	L1	female	Aedes vexans	New Jersey Light Trap (NJLT)
stjoecty_1976_sample_00138	1976-08-22	1976-08-22	1	41.669	-86.278	L1	female	Anopheles punctipennis	New Jersey Light Trap (NJLT)
stjoecty_1976_sample_00139	1976-08-22	1976-08-22	1	41.669	-86.278	L1	female	Anopheles quadrimaculatus	New Jersey Light Trap (NJLT)
stjoecty_1976_sample_00140	1976-08-22	1976-08-22	9	41.669	-86.278	L1	female	Culex salinarius	New Jersey Light Trap (NJLT)
stjoecty_1976_sample_00141	1976-08-22	1976-08-22	26	41.669	-86.278	L1	male	Aedes vexans	New Jersey Light Trap (NJLT)
stjoecty_1976_sample_00142	1976-08-22	1976-08-22	1	41.669	-86.278	L1	male	Anopheles punctipennis	New Jersey Light Trap (NJLT)
stjoecty_1976_sample_00143	1976-08-22	1976-08-22	6	41.669	-86.278	L1	male	Culex sp.	New Jersey Light Trap (NJLT)
stjoecty_1976_sample_00144	1976-08-22	1976-08-22	1	41.686	-86.179	B3	female	Culex pipiens morphological group	New Jersey Light Trap (NJLT)
stjoecty_1976_sample_00145	1976-08-22	1976-08-22	1	41.686	-86.179	B3	male	Aedes vexans	New Jersey Light Trap (NJLT)
stjoecty_1976_sample_00146	1976-08-22	1976-08-22	1	41.686	-86.179	B3	female	Coquillettidia perturbans	New Jersey Light Trap (NJLT)
stjoecty_1976_sample_00147	1976-08-22	1976-08-22	4	41.686	-86.179	B3	male	Uranotaenia sapphirina	New Jersey Light Trap (NJLT)
stjoecty_1976_sample_00148	1976-08-22	1976-08-22	7	41.686	-86.179	B3	female	Aedes vexans	New Jersey Light Trap (NJLT)
stjoecty_1976_sample_00149	1976-08-22	1976-08-22	3	41.686	-86.179	B3	male	Culex sp.	New Jersey Light Trap (NJLT)
stjoecty_1976_sample_00150	1976-08-22	1976-08-22	1	41.686	-86.179	B3	female	Anopheles quadrimaculatus	New Jersey Light Trap (NJLT)
stjoecty_1976_sample_00151	1976-08-22	1976-08-22	2	41.686	-86.179	B3	female	Culex salinarius	New Jersey Light Trap (NJLT)
stjoecty_1976_sample_00152	1976-08-22	1976-08-22	46	41.687	-86.241	K3	female	Culex pipiens morphological group	New Jersey Light Trap (NJLT)
stjoecty_1976_sample_00153	1976-08-22	1976-08-22	15	41.687	-86.241	K3	female	Culex salinarius	New Jersey Light Trap (NJLT)
stjoecty_1976_sample_00154	1976-08-22	1976-08-22	21	41.687	-86.241	K3	male	Aedes vexans	New Jersey Light Trap (NJLT)
stjoecty_1976_sample_00155	1976-08-22	1976-08-22	1	41.687	-86.241	K3	female	Anopheles punctipennis	New Jersey Light Trap (NJLT)
stjoecty_1976_sample_00156	1976-08-22	1976-08-22	1	41.687	-86.241	K3	female	Aedes sticticus	New Jersey Light Trap (NJLT)
stjoecty_1976_sample_00157	1976-08-22	1976-08-22	20	41.687	-86.241	K3	female	Aedes vexans	New Jersey Light Trap (NJLT)
stjoecty_1976_sample_00158	1976-08-22	1976-08-22	33	41.687	-86.241	K3	male	Culex sp.	New Jersey Light Trap (NJLT)
stjoecty_1976_sample_00159	1976-08-22	1976-08-22	1	41.688	-86.38	J1	female	Culiseta morsitans	New Jersey Light Trap (NJLT)
stjoecty_1976_sample_00160	1976-08-22	1976-08-22	6	41.688	-86.38	J1	female	Culex pipiens morphological group	New Jersey Light Trap (NJLT)
stjoecty_1976_sample_00161	1976-08-22	1976-08-22	20	41.688	-86.38	J1	female	Anopheles punctipennis	New Jersey Light Trap (NJLT)
stjoecty_1976_sample_00162	1976-08-22	1976-08-22	2	41.688	-86.38	J1	male	Anopheles punctipennis	New Jersey Light Trap (NJLT)
stjoecty_1976_sample_00163	1976-08-22	1976-08-22	6	41.688	-86.38	J1	male	Culex sp.	New Jersey Light Trap (NJLT)
stjoecty_1976_sample_00164	1976-08-22	1976-08-22	1	41.688	-86.38	J1	female	Coquillettidia perturbans	New Jersey Light Trap (NJLT)
stjoecty_1976_sample_00165	1976-08-22	1976-08-22	8	41.688	-86.38	J1	female	Anopheles quadrimaculatus	New Jersey Light Trap (NJLT)
stjoecty_1976_sample_00166	1976-08-22	1976-08-22	15	41.688	-86.38	J1	female	Culex salinarius	New Jersey Light Trap (NJLT)
stjoecty_1976_sample_00167	1976-08-22	1976-08-22	1	41.688	-86.38	J1	female	Uranotaenia sapphirina	New Jersey Light Trap (NJLT)
stjoecty_1976_sample_00168	1976-08-22	1976-08-22	1	41.688	-86.38	J1	male	Anopheles quadrimaculatus	New Jersey Light Trap (NJLT)
stjoecty_1976_sample_00169	1976-08-22	1976-08-22	5	41.688	-86.38	J1	female	Anopheles walkeri	New Jersey Light Trap (NJLT)
stjoecty_1976_sample_00170	1976-08-22	1976-08-22	1	41.71322	-86.246	G1	female	Culex pipiens morphological group	New Jersey Light Trap (NJLT)
stjoecty_1976_sample_00171	1976-08-22	1976-08-22	1	41.71322	-86.246	G1	male	Uranotaenia sapphirina	New Jersey Light Trap (NJLT)
stjoecty_1976_sample_00172	1976-08-22	1976-08-22	12	41.71322	-86.246	G1	female	Culex salinarius	New Jersey Light Trap (NJLT)
stjoecty_1976_sample_00173	1976-08-22	1976-08-22	2	41.71322	-86.246	G1	male	Aedes sticticus	New Jersey Light Trap (NJLT)
stjoecty_1976_sample_00174	1976-08-22	1976-08-22	23	41.71322	-86.246	G1	male	Culex sp.	New Jersey Light Trap (NJLT)
stjoecty_1976_sample_00175	1976-08-22	1976-08-22	12	41.71322	-86.246	G1	male	Aedes vexans	New Jersey Light Trap (NJLT)
stjoecty_1976_sample_00176	1976-08-22	1976-08-22	3	41.71322	-86.246	G1	female	Anopheles punctipennis	New Jersey Light Trap (NJLT)
stjoecty_1976_sample_00177	1976-08-22	1976-08-22	4	41.71322	-86.246	G1	female	Anopheles quadrimaculatus	New Jersey Light Trap (NJLT)
stjoecty_1976_sample_00178	1976-08-22	1976-08-22	6	41.71322	-86.246	G1	female	Aedes vexans	New Jersey Light Trap (NJLT)
stjoecty_1976_sample_00179	1976-08-22	1976-08-22	5	41.732	-86.191	E3	female	Culex salinarius	New Jersey Light Trap (NJLT)
stjoecty_1976_sample_00180	1976-08-22	1976-08-22	1	41.732	-86.191	E3	female	Anopheles quadrimaculatus	New Jersey Light Trap (NJLT)
stjoecty_1976_sample_00181	1976-08-22	1976-08-22	11	41.732	-86.191	E3	female	Aedes vexans	New Jersey Light Trap (NJLT)
stjoecty_1976_sample_00182	1976-08-22	1976-08-22	14	41.732	-86.191	E3	male	Culex sp.	New Jersey Light Trap (NJLT)
stjoecty_1976_sample_00183	1976-08-22	1976-08-22	12	41.732	-86.191	E3	male	Aedes vexans	New Jersey Light Trap (NJLT)
stjoecty_1976_sample_00184	1976-08-22	1976-08-22	1	41.73706	-86.471	F2	female	Aedes triseriatus	New Jersey Light Trap (NJLT)
stjoecty_1976_sample_00185	1976-08-22	1976-08-22	22	41.73706	-86.471	F2	female	Culex salinarius	New Jersey Light Trap (NJLT)
stjoecty_1976_sample_00186	1976-08-22	1976-08-22	6	41.73706	-86.471	F2	male	Anopheles punctipennis	New Jersey Light Trap (NJLT)
stjoecty_1976_sample_00187	1976-08-22	1976-08-22	34	41.73706	-86.471	F2	male	Culex sp.	New Jersey Light Trap (NJLT)
stjoecty_1976_sample_00188	1976-08-22	1976-08-22	1	41.73706	-86.471	F2	female	Aedes sticticus	New Jersey Light Trap (NJLT)
stjoecty_1976_sample_00189	1976-08-22	1976-08-22	17	41.73706	-86.471	F2	male	Aedes vexans	New Jersey Light Trap (NJLT)
stjoecty_1976_sample_00190	1976-08-22	1976-08-22	1	41.73706	-86.471	F2	female	Culex territans	New Jersey Light Trap (NJLT)
stjoecty_1976_sample_00191	1976-08-22	1976-08-22	1	41.73706	-86.471	F2	female	Coquillettidia perturbans	New Jersey Light Trap (NJLT)
stjoecty_1976_sample_00192	1976-08-22	1976-08-22	9	41.73706	-86.471	F2	female	Anopheles punctipennis	New Jersey Light Trap (NJLT)
stjoecty_1976_sample_00193	1976-08-22	1976-08-22	13	41.73706	-86.471	F2	female	Aedes vexans	New Jersey Light Trap (NJLT)
stjoecty_1976_sample_00194	1976-08-22	1976-08-22	31	41.73706	-86.471	F2	female	Culex pipiens morphological group	New Jersey Light Trap (NJLT)
stjoecty_1976_sample_00195	1976-08-22	1976-08-22	11	41.739	-86.251	H1	female	Culex pipiens morphological group	New Jersey Light Trap (NJLT)
stjoecty_1976_sample_00196	1976-08-22	1976-08-22	2	41.739	-86.251	H1	female	Anopheles quadrimaculatus	New Jersey Light Trap (NJLT)
stjoecty_1976_sample_00197	1976-08-22	1976-08-22	2	41.739	-86.251	H1	female	Aedes vexans	New Jersey Light Trap (NJLT)
stjoecty_1976_sample_00198	1976-08-22	1976-08-22	5	41.739	-86.251	H1	female	Culex salinarius	New Jersey Light Trap (NJLT)
stjoecty_1976_sample_00199	1976-08-22	1976-08-22	2	41.739	-86.251	H1	female	Anopheles punctipennis	New Jersey Light Trap (NJLT)
stjoecty_1976_sample_00200	1976-08-22	1976-08-22	1	41.739	-86.251	H1	male	Aedes vexans	New Jersey Light Trap (NJLT)
stjoecty_1976_sample_00201	1976-08-22	1976-08-22	3	41.74	-86.299	C1	male	Culex sp.	New Jersey Light Trap (NJLT)
stjoecty_1976_sample_00202	1976-08-22	1976-08-22	2	41.74	-86.299	C1	male	Uranotaenia sapphirina	New Jersey Light Trap (NJLT)
stjoecty_1976_sample_00203	1976-08-22	1976-08-22	5	41.74	-86.299	C1	male	Aedes vexans	New Jersey Light Trap (NJLT)
stjoecty_1976_sample_00204	1976-08-22	1976-08-22	1	41.74	-86.299	C1	female	Culex salinarius	New Jersey Light Trap (NJLT)
stjoecty_1976_sample_00205	1976-08-23	1976-08-23	4	41.613	-86.256	I1	female	Culex pipiens morphological group	New Jersey Light Trap (NJLT)
stjoecty_1976_sample_00206	1976-08-23	1976-08-23	3	41.613	-86.256	I1	female	Aedes vexans	New Jersey Light Trap (NJLT)
stjoecty_1976_sample_00207	1976-08-23	1976-08-23	4	41.613	-86.256	I1	female	Anopheles quadrimaculatus	New Jersey Light Trap (NJLT)
stjoecty_1976_sample_00208	1976-08-23	1976-08-23	1	41.613	-86.256	I1	female	Anopheles punctipennis	New Jersey Light Trap (NJLT)
stjoecty_1976_sample_00209	1976-08-23	1976-08-23	5	41.613	-86.256	I1	female	Culex salinarius	New Jersey Light Trap (NJLT)
stjoecty_1976_sample_00210	1976-08-23	1976-08-23	1	41.613	-86.256	I1	female	Uranotaenia sapphirina	New Jersey Light Trap (NJLT)
stjoecty_1976_sample_00211	1976-08-23	1976-08-23	1	41.613	-86.256	I1	female	Coquillettidia perturbans	New Jersey Light Trap (NJLT)
stjoecty_1976_sample_00212	1976-08-23	1976-08-23	3	41.613	-86.256	I1	male	Aedes vexans	New Jersey Light Trap (NJLT)
stjoecty_1976_sample_00213	1976-08-23	1976-08-23	4	41.613	-86.256	I1	male	Culex sp.	New Jersey Light Trap (NJLT)
stjoecty_1976_sample_00214	1976-08-23	1976-08-23	2	41.622	-86.392	A2	female	Coquillettidia perturbans	New Jersey Light Trap (NJLT)
stjoecty_1976_sample_00215	1976-08-23	1976-08-23	2	41.622	-86.392	A2	female	Culex pipiens morphological group	New Jersey Light Trap (NJLT)
stjoecty_1976_sample_00216	1976-08-23	1976-08-23	2	41.622	-86.392	A2	female	Aedes vexans	New Jersey Light Trap (NJLT)
stjoecty_1976_sample_00217	1976-08-23	1976-08-23	5	41.622	-86.392	A2	female	Culex sp.	New Jersey Light Trap (NJLT)
stjoecty_1976_sample_00218	1976-08-23	1976-08-23	2	41.622	-86.392	A2	male	Uranotaenia sapphirina	New Jersey Light Trap (NJLT)
stjoecty_1976_sample_00219	1976-08-23	1976-08-23	8	41.622	-86.392	A2	male	Aedes vexans	New Jersey Light Trap (NJLT)
stjoecty_1976_sample_00220	1976-08-23	1976-08-23	5	41.622	-86.392	A2	female	Uranotaenia sapphirina	New Jersey Light Trap (NJLT)
stjoecty_1976_sample_00221	1976-08-23	1976-08-23	2	41.622	-86.392	A2	female	Anopheles quadrimaculatus	New Jersey Light Trap (NJLT)
stjoecty_1976_sample_00222	1976-08-23	1976-08-23	3	41.622	-86.392	A2	female	Anopheles punctipennis	New Jersey Light Trap (NJLT)
stjoecty_1976_sample_00223	1976-08-23	1976-08-23	3	41.636	-86.173	D2	female	Culex pipiens morphological group	New Jersey Light Trap (NJLT)
stjoecty_1976_sample_00224	1976-08-23	1976-08-23	1	41.636	-86.173	D2	female	Culex territans	New Jersey Light Trap (NJLT)
stjoecty_1976_sample_00225	1976-08-23	1976-08-23	1	41.636	-86.173	D2	male	Culex sp.	New Jersey Light Trap (NJLT)
stjoecty_1976_sample_00226	1976-08-23	1976-08-23	1	41.636	-86.173	D2	male	Aedes vexans	New Jersey Light Trap (NJLT)
stjoecty_1976_sample_00227	1976-08-23	1976-08-23	2	41.636	-86.173	D2	female	Aedes vexans	New Jersey Light Trap (NJLT)
stjoecty_1976_sample_00228	1976-08-23	1976-08-23	4	41.636	-86.173	D2	female	Culex salinarius	New Jersey Light Trap (NJLT)
stjoecty_1976_sample_00229	1976-08-23	1976-08-23	1	41.636	-86.173	D2	female	Anopheles punctipennis	New Jersey Light Trap (NJLT)
stjoecty_1976_sample_00230	1976-08-23	1976-08-23	2	41.669	-86.278	L1	female	Culex pipiens morphological group	New Jersey Light Trap (NJLT)
stjoecty_1976_sample_00231	1976-08-23	1976-08-23	2	41.669	-86.278	L1	male	Culex sp.	New Jersey Light Trap (NJLT)
stjoecty_1976_sample_00232	1976-08-23	1976-08-23	2	41.669	-86.278	L1	male	Aedes vexans	New Jersey Light Trap (NJLT)
stjoecty_1976_sample_00233	1976-08-23	1976-08-23	1	41.669	-86.278	L1	female	Culex territans	New Jersey Light Trap (NJLT)
stjoecty_1976_sample_00234	1976-08-23	1976-08-23	2	41.669	-86.278	L1	female	Aedes vexans	New Jersey Light Trap (NJLT)
stjoecty_1976_sample_00235	1976-08-23	1976-08-23	1	41.686	-86.179	B3	male	Anopheles sp.	New Jersey Light Trap (NJLT)
stjoecty_1976_sample_00236	1976-08-23	1976-08-23	5	41.686	-86.179	B3	female	Aedes vexans	New Jersey Light Trap (NJLT)
stjoecty_1976_sample_00237	1976-08-23	1976-08-23	1	41.686	-86.179	B3	female	Uranotaenia sapphirina	New Jersey Light Trap (NJLT)
stjoecty_1976_sample_00238	1976-08-23	1976-08-23	1	41.686	-86.179	B3	male	Uranotaenia sapphirina	New Jersey Light Trap (NJLT)
stjoecty_1976_sample_00239	1976-08-23	1976-08-23	8	41.686	-86.179	B3	male	Culex sp.	New Jersey Light Trap (NJLT)
stjoecty_1976_sample_00240	1976-08-23	1976-08-23	1	41.686	-86.179	B3	female	Anopheles quadrimaculatus	New Jersey Light Trap (NJLT)
stjoecty_1976_sample_00241	1976-08-23	1976-08-23	7	41.686	-86.179	B3	male	Aedes vexans	New Jersey Light Trap (NJLT)
stjoecty_1976_sample_00242	1976-08-23	1976-08-23	1	41.686	-86.179	B3	female	Anopheles punctipennis	New Jersey Light Trap (NJLT)
stjoecty_1976_sample_00243	1976-08-23	1976-08-23	7	41.687	-86.241	K3	male	Aedes vexans	New Jersey Light Trap (NJLT)
stjoecty_1976_sample_00244	1976-08-23	1976-08-23	4	41.687	-86.241	K3	female	Culex salinarius	New Jersey Light Trap (NJLT)
stjoecty_1976_sample_00245	1976-08-23	1976-08-23	7	41.687	-86.241	K3	female	Aedes vexans	New Jersey Light Trap (NJLT)
stjoecty_1976_sample_00246	1976-08-23	1976-08-23	5	41.687	-86.241	K3	male	Culex sp.	New Jersey Light Trap (NJLT)
stjoecty_1976_sample_00247	1976-08-23	1976-08-23	2	41.687	-86.241	K3	female	Culex pipiens morphological group	New Jersey Light Trap (NJLT)
stjoecty_1976_sample_00248	1976-08-23	1976-08-23	1	41.688	-86.38	J1	female	Anopheles punctipennis	New Jersey Light Trap (NJLT)
stjoecty_1976_sample_00249	1976-08-23	1976-08-23	1	41.688	-86.38	J1	female	Psorophora ciliata	New Jersey Light Trap (NJLT)
stjoecty_1976_sample_00250	1976-08-23	1976-08-23	6	41.688	-86.38	J1	female	Aedes vexans	New Jersey Light Trap (NJLT)
stjoecty_1976_sample_00251	1976-08-23	1976-08-23	1	41.688	-86.38	J1	female	Culex pipiens morphological group	New Jersey Light Trap (NJLT)
stjoecty_1976_sample_00252	1976-08-23	1976-08-23	1	41.688	-86.38	J1	female	Anopheles quadrimaculatus	New Jersey Light Trap (NJLT)
stjoecty_1976_sample_00253	1976-08-23	1976-08-23	4	41.688	-86.38	J1	male	Aedes vexans	New Jersey Light Trap (NJLT)
stjoecty_1976_sample_00254	1976-08-23	1976-08-23	4	41.688	-86.38	J1	female	Culex salinarius	New Jersey Light Trap (NJLT)
stjoecty_1976_sample_00255	1976-08-23	1976-08-23	1	41.71322	-86.246	G1	female	Aedes canadensis complex	New Jersey Light Trap (NJLT)
stjoecty_1976_sample_00256	1976-08-23	1976-08-23	1	41.71322	-86.246	G1	female	Culex territans	New Jersey Light Trap (NJLT)
stjoecty_1976_sample_00257	1976-08-23	1976-08-23	3	41.71322	-86.246	G1	female	Aedes vexans	New Jersey Light Trap (NJLT)
stjoecty_1976_sample_00258	1976-08-23	1976-08-23	2	41.71322	-86.246	G1	female	Anopheles punctipennis	New Jersey Light Trap (NJLT)
stjoecty_1976_sample_00259	1976-08-23	1976-08-23	3	41.71322	-86.246	G1	male	Culex sp.	New Jersey Light Trap (NJLT)
stjoecty_1976_sample_00260	1976-08-23	1976-08-23	1	41.732	-86.191	E3	male	Uranotaenia sapphirina	New Jersey Light Trap (NJLT)
stjoecty_1976_sample_00261	1976-08-23	1976-08-23	14	41.73706	-86.471	F2	male	Culex sp.	New Jersey Light Trap (NJLT)
stjoecty_1976_sample_00262	1976-08-23	1976-08-23	1	41.73706	-86.471	F2	male	Culex restuans	New Jersey Light Trap (NJLT)
stjoecty_1976_sample_00263	1976-08-23	1976-08-23	6	41.73706	-86.471	F2	female	Aedes vexans	New Jersey Light Trap (NJLT)
stjoecty_1976_sample_00264	1976-08-23	1976-08-23	14	41.73706	-86.471	F2	female	Culex pipiens morphological group	New Jersey Light Trap (NJLT)
stjoecty_1976_sample_00265	1976-08-23	1976-08-23	13	41.73706	-86.471	F2	female	Culex salinarius	New Jersey Light Trap (NJLT)
stjoecty_1976_sample_00266	1976-08-23	1976-08-23	7	41.73706	-86.471	F2	male	Aedes vexans	New Jersey Light Trap (NJLT)
stjoecty_1976_sample_00267	1976-08-23	1976-08-23	3	41.73706	-86.471	F2	male	Culex pipiens	New Jersey Light Trap (NJLT)
stjoecty_1976_sample_00268	1976-08-23	1976-08-23	1	41.74	-86.299	C1	female	Aedes vexans	New Jersey Light Trap (NJLT)
stjoecty_1976_sample_00269	1976-08-23	1976-08-23	2	41.74	-86.299	C1	male	Aedes vexans	New Jersey Light Trap (NJLT)
stjoecty_1976_sample_00270	1976-08-24	1976-08-24	2	41.613	-86.256	I1	male	Culex sp.	New Jersey Light Trap (NJLT)
stjoecty_1976_sample_00271	1976-08-24	1976-08-24	6	41.613	-86.256	I1	female	Anopheles quadrimaculatus	New Jersey Light Trap (NJLT)
stjoecty_1976_sample_00272	1976-08-24	1976-08-24	1	41.613	-86.256	I1	female	Uranotaenia sapphirina	New Jersey Light Trap (NJLT)
stjoecty_1976_sample_00273	1976-08-24	1976-08-24	12	41.613	-86.256	I1	female	Culex pipiens morphological group	New Jersey Light Trap (NJLT)
stjoecty_1976_sample_00274	1976-08-24	1976-08-24	5	41.613	-86.256	I1	female	Culex salinarius	New Jersey Light Trap (NJLT)
stjoecty_1976_sample_00275	1976-08-24	1976-08-24	2	41.613	-86.256	I1	female	Aedes trivittatus	New Jersey Light Trap (NJLT)
stjoecty_1976_sample_00276	1976-08-24	1976-08-24	3	41.636	-86.173	D2	male	Culex sp.	New Jersey Light Trap (NJLT)
stjoecty_1976_sample_00277	1976-08-24	1976-08-24	1	41.636	-86.173	D2	male	Uranotaenia sapphirina	New Jersey Light Trap (NJLT)
stjoecty_1976_sample_00278	1976-08-24	1976-08-24	7	41.636	-86.173	D2	female	Culex salinarius	New Jersey Light Trap (NJLT)
stjoecty_1976_sample_00279	1976-08-24	1976-08-24	1	41.636	-86.173	D2	female	Aedes trivittatus	New Jersey Light Trap (NJLT)
stjoecty_1976_sample_00280	1976-08-24	1976-08-24	1	41.636	-86.173	D2	female	Uranotaenia sapphirina	New Jersey Light Trap (NJLT)
stjoecty_1976_sample_00281	1976-08-24	1976-08-24	6	41.636	-86.173	D2	female	Culex pipiens morphological group	New Jersey Light Trap (NJLT)
stjoecty_1976_sample_00282	1976-08-24	1976-08-24	3	41.636	-86.173	D2	male	Aedes vexans	New Jersey Light Trap (NJLT)
stjoecty_1976_sample_00283	1976-08-24	1976-08-24	16	41.636	-86.173	D2	female	Aedes vexans	New Jersey Light Trap (NJLT)
stjoecty_1976_sample_00284	1976-08-24	1976-08-24	5	41.669	-86.278	L1	male	Culex sp.	New Jersey Light Trap (NJLT)
stjoecty_1976_sample_00285	1976-08-24	1976-08-24	4	41.669	-86.278	L1	female	Culex salinarius	New Jersey Light Trap (NJLT)
stjoecty_1976_sample_00286	1976-08-24	1976-08-24	5	41.669	-86.278	L1	male	Aedes vexans	New Jersey Light Trap (NJLT)
stjoecty_1976_sample_00287	1976-08-24	1976-08-24	1	41.686	-86.179	B3	female	Culex pipiens	New Jersey Light Trap (NJLT)
stjoecty_1976_sample_00288	1976-08-24	1976-08-24	1	41.686	-86.179	B3	male	Anopheles quadrimaculatus	New Jersey Light Trap (NJLT)
stjoecty_1976_sample_00289	1976-08-24	1976-08-24	1	41.686	-86.179	B3	female	Anopheles punctipennis	New Jersey Light Trap (NJLT)
stjoecty_1976_sample_00290	1976-08-24	1976-08-24	16	41.686	-86.179	B3	male	Aedes vexans	New Jersey Light Trap (NJLT)
stjoecty_1976_sample_00291	1976-08-24	1976-08-24	3	41.686	-86.179	B3	female	Culex pipiens morphological group	New Jersey Light Trap (NJLT)
stjoecty_1976_sample_00292	1976-08-24	1976-08-24	1	41.686	-86.179	B3	male	Anopheles punctipennis	New Jersey Light Trap (NJLT)
stjoecty_1976_sample_00293	1976-08-24	1976-08-24	1	41.686	-86.179	B3	female	Anopheles quadrimaculatus	New Jersey Light Trap (NJLT)
stjoecty_1976_sample_00294	1976-08-24	1976-08-24	5	41.686	-86.179	B3	female	Aedes vexans	New Jersey Light Trap (NJLT)
stjoecty_1976_sample_00295	1976-08-24	1976-08-24	3	41.686	-86.179	B3	female	Culex restuans	New Jersey Light Trap (NJLT)
stjoecty_1976_sample_00296	1976-08-24	1976-08-24	2	41.686	-86.179	B3	female	Culex salinarius	New Jersey Light Trap (NJLT)
stjoecty_1976_sample_00297	1976-08-24	1976-08-24	20	41.686	-86.179	B3	male	Culex sp.	New Jersey Light Trap (NJLT)
stjoecty_1976_sample_00298	1976-08-24	1976-08-24	2	41.686	-86.179	B3	male	Aedes sp.	New Jersey Light Trap (NJLT)
stjoecty_1976_sample_00299	1976-08-24	1976-08-24	7	41.687	-86.241	K3	male	Aedes vexans	New Jersey Light Trap (NJLT)
stjoecty_1976_sample_00300	1976-08-24	1976-08-24	1	41.687	-86.241	K3	female	Aedes hendersoni	New Jersey Light Trap (NJLT)
stjoecty_1976_sample_00301	1976-08-24	1976-08-24	5	41.687	-86.241	K3	female	Aedes vexans	New Jersey Light Trap (NJLT)
stjoecty_1976_sample_00302	1976-08-24	1976-08-24	2	41.687	-86.241	K3	female	Culex salinarius	New Jersey Light Trap (NJLT)
stjoecty_1976_sample_00303	1976-08-24	1976-08-24	4	41.687	-86.241	K3	male	Culex sp.	New Jersey Light Trap (NJLT)
stjoecty_1976_sample_00304	1976-08-24	1976-08-24	3	41.687	-86.241	K3	female	Culex pipiens morphological group	New Jersey Light Trap (NJLT)
stjoecty_1976_sample_00305	1976-08-24	1976-08-24	2	41.688	-86.38	J1	male	Uranotaenia sapphirina	New Jersey Light Trap (NJLT)
stjoecty_1976_sample_00306	1976-08-24	1976-08-24	6	41.688	-86.38	J1	male	Aedes vexans	New Jersey Light Trap (NJLT)
stjoecty_1976_sample_00307	1976-08-24	1976-08-24	1	41.688	-86.38	J1	female	Uranotaenia sapphirina	New Jersey Light Trap (NJLT)
stjoecty_1976_sample_00308	1976-08-24	1976-08-24	3	41.688	-86.38	J1	female	Anopheles walkeri	New Jersey Light Trap (NJLT)
stjoecty_1976_sample_00309	1976-08-24	1976-08-24	1	41.688	-86.38	J1	female	Anopheles quadrimaculatus	New Jersey Light Trap (NJLT)
stjoecty_1976_sample_00310	1976-08-24	1976-08-24	8	41.688	-86.38	J1	female	Anopheles punctipennis	New Jersey Light Trap (NJLT)
stjoecty_1976_sample_00311	1976-08-24	1976-08-24	45	41.688	-86.38	J1	female	Aedes vexans	New Jersey Light Trap (NJLT)
stjoecty_1976_sample_00312	1976-08-24	1976-08-24	1	41.71322	-86.246	G1	male	Uranotaenia sapphirina	New Jersey Light Trap (NJLT)
stjoecty_1976_sample_00313	1976-08-24	1976-08-24	1	41.71322	-86.246	G1	female	Culex pipiens morphological group	New Jersey Light Trap (NJLT)
stjoecty_1976_sample_00314	1976-08-24	1976-08-24	11	41.71322	-86.246	G1	male	Aedes vexans	New Jersey Light Trap (NJLT)
stjoecty_1976_sample_00315	1976-08-24	1976-08-24	1	41.71322	-86.246	G1	female	Culex salinarius	New Jersey Light Trap (NJLT)
stjoecty_1976_sample_00316	1976-08-24	1976-08-24	19	41.71322	-86.246	G1	female	Culex sp.	New Jersey Light Trap (NJLT)
stjoecty_1976_sample_00317	1976-08-24	1976-08-24	1	41.71322	-86.246	G1	female	Culex territans	New Jersey Light Trap (NJLT)
stjoecty_1976_sample_00318	1976-08-24	1976-08-24	8	41.71322	-86.246	G1	female	Aedes vexans	New Jersey Light Trap (NJLT)
stjoecty_1976_sample_00319	1976-08-24	1976-08-24	4	41.71322	-86.246	G1	male	Aedes sp.	New Jersey Light Trap (NJLT)
stjoecty_1976_sample_00320	1976-08-24	1976-08-24	9	41.732	-86.191	E3	male	Culex sp.	New Jersey Light Trap (NJLT)
stjoecty_1976_sample_00321	1976-08-24	1976-08-24	1	41.732	-86.191	E3	male	Anopheles punctipennis	New Jersey Light Trap (NJLT)
stjoecty_1976_sample_00322	1976-08-24	1976-08-24	3	41.732	-86.191	E3	female	Aedes vexans	New Jersey Light Trap (NJLT)
stjoecty_1976_sample_00323	1976-08-24	1976-08-24	1	41.732	-86.191	E3	female	Anopheles quadrimaculatus	New Jersey Light Trap (NJLT)
stjoecty_1976_sample_00324	1976-08-24	1976-08-24	5	41.732	-86.191	E3	male	Aedes vexans	New Jersey Light Trap (NJLT)
stjoecty_1976_sample_00325	1976-08-24	1976-08-24	1	41.73706	-86.471	F2	female	Anopheles quadrimaculatus	New Jersey Light Trap (NJLT)
stjoecty_1976_sample_00326	1976-08-24	1976-08-24	2	41.73706	-86.471	F2	female	Culex pipiens morphological group	New Jersey Light Trap (NJLT)
stjoecty_1976_sample_00327	1976-08-24	1976-08-24	1	41.73706	-86.471	F2	male	Uranotaenia sapphirina	New Jersey Light Trap (NJLT)
stjoecty_1976_sample_00328	1976-08-24	1976-08-24	1	41.73706	-86.471	F2	male	Culex pipiens	New Jersey Light Trap (NJLT)
stjoecty_1976_sample_00329	1976-08-24	1976-08-24	12	41.73706	-86.471	F2	male	Culex sp.	New Jersey Light Trap (NJLT)
stjoecty_1976_sample_00330	1976-08-24	1976-08-24	2	41.73706	-86.471	F2	male	Anopheles quadrimaculatus	New Jersey Light Trap (NJLT)
stjoecty_1976_sample_00331	1976-08-24	1976-08-24	2	41.73706	-86.471	F2	male	Culex restuans	New Jersey Light Trap (NJLT)
stjoecty_1976_sample_00332	1976-08-24	1976-08-24	1	41.73706	-86.471	F2	female	Aedes dorsalis	New Jersey Light Trap (NJLT)
stjoecty_1976_sample_00333	1976-08-24	1976-08-24	8	41.73706	-86.471	F2	female	Culex salinarius	New Jersey Light Trap (NJLT)
stjoecty_1976_sample_00334	1976-08-24	1976-08-24	2	41.73706	-86.471	F2	female	Culex territans	New Jersey Light Trap (NJLT)
stjoecty_1976_sample_00335	1976-08-24	1976-08-24	9	41.73706	-86.471	F2	male	Aedes vexans	New Jersey Light Trap (NJLT)
stjoecty_1976_sample_00336	1976-08-24	1976-08-24	4	41.73706	-86.471	F2	female	Aedes vexans	New Jersey Light Trap (NJLT)
stjoecty_1976_sample_00337	1976-08-24	1976-08-24	1	41.739	-86.251	H1	female	Uranotaenia sapphirina	New Jersey Light Trap (NJLT)
stjoecty_1976_sample_00338	1976-08-24	1976-08-24	5	41.739	-86.251	H1	male	Aedes vexans	New Jersey Light Trap (NJLT)
stjoecty_1976_sample_00339	1976-08-24	1976-08-24	2	41.739	-86.251	H1	female	Culex salinarius	New Jersey Light Trap (NJLT)
stjoecty_1976_sample_00340	1976-08-24	1976-08-24	8	41.739	-86.251	H1	female	Aedes vexans	New Jersey Light Trap (NJLT)
stjoecty_1976_sample_00341	1976-08-24	1976-08-24	1	41.739	-86.251	H1	female	Culex territans	New Jersey Light Trap (NJLT)
stjoecty_1976_sample_00342	1976-08-24	1976-08-24	10	41.739	-86.251	H1	male	Culex sp.	New Jersey Light Trap (NJLT)
stjoecty_1976_sample_00343	1976-08-24	1976-08-24	1	41.739	-86.251	H1	male	Anopheles punctipennis	New Jersey Light Trap (NJLT)
stjoecty_1976_sample_00344	1976-08-24	1976-08-24	9	41.739	-86.251	H1	female	Culex pipiens morphological group	New Jersey Light Trap (NJLT)
stjoecty_1976_sample_00345	1976-08-24	1976-08-24	2	41.739	-86.251	H1	female	Anopheles punctipennis	New Jersey Light Trap (NJLT)
stjoecty_1976_sample_00346	1976-08-24	1976-08-24	1	41.739	-86.251	H1	female	Anopheles quadrimaculatus	New Jersey Light Trap (NJLT)
stjoecty_1976_sample_00347	1976-08-24	1976-08-24	2	41.74	-86.299	C1	female	Uranotaenia sapphirina	New Jersey Light Trap (NJLT)
stjoecty_1976_sample_00348	1976-08-24	1976-08-24	2	41.74	-86.299	C1	male	Uranotaenia sapphirina	New Jersey Light Trap (NJLT)
stjoecty_1976_sample_00349	1976-08-24	1976-08-24	6	41.74	-86.299	C1	male	Aedes vexans	New Jersey Light Trap (NJLT)
stjoecty_1976_sample_00350	1976-08-24	1976-08-24	7	41.74	-86.299	C1	male	Culex sp.	New Jersey Light Trap (NJLT)
stjoecty_1976_sample_00351	1976-08-24	1976-08-24	1	41.74	-86.299	C1	male	Anopheles punctipennis	New Jersey Light Trap (NJLT)
stjoecty_1976_sample_00352	1976-08-24	1976-08-24	1	41.74	-86.299	C1	female	Culex salinarius	New Jersey Light Trap (NJLT)
stjoecty_1976_sample_00353	1976-08-25	1976-08-25	2	41.613	-86.256	I1	female	Anopheles quadrimaculatus	New Jersey Light Trap (NJLT)
stjoecty_1976_sample_00354	1976-08-25	1976-08-25	4	41.613	-86.256	I1	female	Aedes vexans	New Jersey Light Trap (NJLT)
stjoecty_1976_sample_00355	1976-08-25	1976-08-25	1	41.613	-86.256	I1	female	Anopheles crucians	New Jersey Light Trap (NJLT)
stjoecty_1976_sample_00356	1976-08-25	1976-08-25	2	41.613	-86.256	I1	male	Aedes vexans	New Jersey Light Trap (NJLT)
stjoecty_1976_sample_00357	1976-08-25	1976-08-25	5	41.613	-86.256	I1	female	Culex salinarius	New Jersey Light Trap (NJLT)
stjoecty_1976_sample_00358	1976-08-25	1976-08-25	1	41.613	-86.256	I1	male	Culex sp.	New Jersey Light Trap (NJLT)
stjoecty_1976_sample_00359	1976-08-25	1976-08-25	12	41.622	-86.392	A2	female	Aedes vexans	New Jersey Light Trap (NJLT)
stjoecty_1976_sample_00360	1976-08-25	1976-08-25	1	41.622	-86.392	A2	female	Culex salinarius	New Jersey Light Trap (NJLT)
stjoecty_1976_sample_00361	1976-08-25	1976-08-25	2	41.622	-86.392	A2	male	Aedes vexans	New Jersey Light Trap (NJLT)
stjoecty_1976_sample_00362	1976-08-25	1976-08-25	3	41.622	-86.392	A2	male	Uranotaenia sapphirina	New Jersey Light Trap (NJLT)
stjoecty_1976_sample_00363	1976-08-25	1976-08-25	1	41.622	-86.392	A2	female	Anopheles punctipennis	New Jersey Light Trap (NJLT)
stjoecty_1976_sample_00364	1976-08-25	1976-08-25	6	41.622	-86.392	A2	female	Culex pipiens morphological group	New Jersey Light Trap (NJLT)
stjoecty_1976_sample_00365	1976-08-25	1976-08-25	1	41.622	-86.392	A2	male	Culex sp.	New Jersey Light Trap (NJLT)
stjoecty_1976_sample_00366	1976-08-25	1976-08-25	1	41.622	-86.392	A2	female	Culex restuans	New Jersey Light Trap (NJLT)
stjoecty_1976_sample_00367	1976-08-25	1976-08-25	1	41.636	-86.173	D2	female	Culex pipiens morphological group	New Jersey Light Trap (NJLT)
stjoecty_1976_sample_00368	1976-08-25	1976-08-25	1	41.669	-86.278	L1	male	Culex sp.	New Jersey Light Trap (NJLT)
stjoecty_1976_sample_00369	1976-08-25	1976-08-25	2	41.669	-86.278	L1	male	Aedes vexans	New Jersey Light Trap (NJLT)
stjoecty_1976_sample_00370	1976-08-25	1976-08-25	1	41.669	-86.278	L1	female	Culex salinarius	New Jersey Light Trap (NJLT)
stjoecty_1976_sample_00371	1976-08-25	1976-08-25	1	41.686	-86.179	B3	male	Aedes vexans	New Jersey Light Trap (NJLT)
stjoecty_1976_sample_00372	1976-08-25	1976-08-25	1	41.687	-86.241	K3	female	Aedes sticticus	New Jersey Light Trap (NJLT)
stjoecty_1976_sample_00373	1976-08-25	1976-08-25	3	41.687	-86.241	K3	male	Aedes vexans	New Jersey Light Trap (NJLT)
stjoecty_1976_sample_00374	1976-08-25	1976-08-25	8	41.687	-86.241	K3	male	Culex sp.	New Jersey Light Trap (NJLT)
stjoecty_1976_sample_00375	1976-08-25	1976-08-25	1	41.687	-86.241	K3	female	Uranotaenia sapphirina	New Jersey Light Trap (NJLT)
stjoecty_1976_sample_00376	1976-08-25	1976-08-25	7	41.687	-86.241	K3	female	Culex salinarius	New Jersey Light Trap (NJLT)
stjoecty_1976_sample_00377	1976-08-25	1976-08-25	12	41.687	-86.241	K3	female	Aedes vexans	New Jersey Light Trap (NJLT)
stjoecty_1976_sample_00378	1976-08-25	1976-08-25	7	41.687	-86.241	K3	female	Culex pipiens morphological group	New Jersey Light Trap (NJLT)
stjoecty_1976_sample_00379	1976-08-25	1976-08-25	10	41.688	-86.38	J1	female	Aedes vexans	New Jersey Light Trap (NJLT)
stjoecty_1976_sample_00380	1976-08-25	1976-08-25	2	41.688	-86.38	J1	male	Aedes cinereus	New Jersey Light Trap (NJLT)
stjoecty_1976_sample_00381	1976-08-25	1976-08-25	1	41.688	-86.38	J1	female	Anopheles quadrimaculatus	New Jersey Light Trap (NJLT)
stjoecty_1976_sample_00382	1976-08-25	1976-08-25	1	41.688	-86.38	J1	female	Culiseta inornata	New Jersey Light Trap (NJLT)
stjoecty_1976_sample_00383	1976-08-25	1976-08-25	1	41.688	-86.38	J1	male	Aedes vexans	New Jersey Light Trap (NJLT)
stjoecty_1976_sample_00384	1976-08-25	1976-08-25	1	41.688	-86.38	J1	female	Aedes cinereus	New Jersey Light Trap (NJLT)
stjoecty_1976_sample_00385	1976-08-25	1976-08-25	2	41.71322	-86.246	G1	male	Uranotaenia sapphirina	New Jersey Light Trap (NJLT)
stjoecty_1976_sample_00386	1976-08-25	1976-08-25	2	41.71322	-86.246	G1	female	Culex pipiens morphological group	New Jersey Light Trap (NJLT)
stjoecty_1976_sample_00387	1976-08-25	1976-08-25	13	41.71322	-86.246	G1	male	Culex sp.	New Jersey Light Trap (NJLT)
stjoecty_1976_sample_00388	1976-08-25	1976-08-25	1	41.71322	-86.246	G1	male	Aedes sticticus	New Jersey Light Trap (NJLT)
stjoecty_1976_sample_00389	1976-08-25	1976-08-25	1	41.71322	-86.246	G1	female	Coquillettidia perturbans	New Jersey Light Trap (NJLT)
stjoecty_1976_sample_00390	1976-08-25	1976-08-25	2	41.71322	-86.246	G1	female	Culex salinarius	New Jersey Light Trap (NJLT)
stjoecty_1976_sample_00391	1976-08-25	1976-08-25	1	41.71322	-86.246	G1	male	Aedes sp.	New Jersey Light Trap (NJLT)
stjoecty_1976_sample_00392	1976-08-25	1976-08-25	1	41.71322	-86.246	G1	female	Anopheles walkeri	New Jersey Light Trap (NJLT)
stjoecty_1976_sample_00393	1976-08-25	1976-08-25	3	41.71322	-86.246	G1	female	Aedes vexans	New Jersey Light Trap (NJLT)
stjoecty_1976_sample_00394	1976-08-25	1976-08-25	1	41.71322	-86.246	G1	male	Aedes hendersoni	New Jersey Light Trap (NJLT)
stjoecty_1976_sample_00395	1976-08-25	1976-08-25	3	41.71322	-86.246	G1	female	Anopheles quadrimaculatus	New Jersey Light Trap (NJLT)
stjoecty_1976_sample_00396	1976-08-25	1976-08-25	5	41.71322	-86.246	G1	male	Aedes vexans	New Jersey Light Trap (NJLT)
stjoecty_1976_sample_00397	1976-08-25	1976-08-25	1	41.732	-86.191	E3	male	Culex sp.	New Jersey Light Trap (NJLT)
stjoecty_1976_sample_00398	1976-08-25	1976-08-25	1	41.732	-86.191	E3	female	Culex salinarius	New Jersey Light Trap (NJLT)
stjoecty_1976_sample_00399	1976-08-25	1976-08-25	3	41.732	-86.191	E3	female	Aedes vexans	New Jersey Light Trap (NJLT)
stjoecty_1976_sample_00400	1976-08-25	1976-08-25	2	41.732	-86.191	E3	male	Aedes vexans	New Jersey Light Trap (NJLT)
stjoecty_1976_sample_00401	1976-08-25	1976-08-25	2	41.732	-86.191	E3	female	Culex pipiens morphological group	New Jersey Light Trap (NJLT)
stjoecty_1976_sample_00402	1976-08-25	1976-08-25	1	41.73706	-86.471	F2	female	Anopheles punctipennis	New Jersey Light Trap (NJLT)
stjoecty_1976_sample_00403	1976-08-25	1976-08-25	8	41.73706	-86.471	F2	male	Aedes vexans	New Jersey Light Trap (NJLT)
stjoecty_1976_sample_00404	1976-08-25	1976-08-25	5	41.73706	-86.471	F2	female	Aedes vexans	New Jersey Light Trap (NJLT)
stjoecty_1976_sample_00405	1976-08-25	1976-08-25	3	41.73706	-86.471	F2	female	Anopheles quadrimaculatus	New Jersey Light Trap (NJLT)
stjoecty_1976_sample_00406	1976-08-25	1976-08-25	1	41.73706	-86.471	F2	male	Anopheles quadrimaculatus	New Jersey Light Trap (NJLT)
stjoecty_1976_sample_00407	1976-08-25	1976-08-25	10	41.73706	-86.471	F2	female	Culex pipiens morphological group	New Jersey Light Trap (NJLT)
stjoecty_1976_sample_00408	1976-08-25	1976-08-25	2	41.73706	-86.471	F2	male	Uranotaenia sapphirina	New Jersey Light Trap (NJLT)
stjoecty_1976_sample_00409	1976-08-25	1976-08-25	17	41.73706	-86.471	F2	male	Culex sp.	New Jersey Light Trap (NJLT)
stjoecty_1976_sample_00410	1976-08-25	1976-08-25	1	41.73706	-86.471	F2	male	Aedes sp.	New Jersey Light Trap (NJLT)
stjoecty_1976_sample_00411	1976-08-25	1976-08-25	2	41.739	-86.251	H1	female	Culex salinarius	New Jersey Light Trap (NJLT)
stjoecty_1976_sample_00412	1976-08-25	1976-08-25	1	41.739	-86.251	H1	female	Aedes vexans	New Jersey Light Trap (NJLT)
stjoecty_1976_sample_00413	1976-08-25	1976-08-25	1	41.739	-86.251	H1	male	Uranotaenia sapphirina	New Jersey Light Trap (NJLT)
stjoecty_1976_sample_00414	1976-08-25	1976-08-25	2	41.739	-86.251	H1	male	Aedes vexans	New Jersey Light Trap (NJLT)
stjoecty_1976_sample_00415	1976-08-25	1976-08-25	2	41.739	-86.251	H1	female	Culex pipiens morphological group	New Jersey Light Trap (NJLT)
stjoecty_1976_sample_00416	1976-08-25	1976-08-25	1	41.74	-86.299	C1	female	Aedes vexans	New Jersey Light Trap (NJLT)
stjoecty_1976_sample_00417	1976-08-26	1976-08-26	4	41.613	-86.256	I1	female	Culex pipiens morphological group	New Jersey Light Trap (NJLT)
stjoecty_1976_sample_00418	1976-08-26	1976-08-26	4	41.613	-86.256	I1	female	Anopheles quadrimaculatus	New Jersey Light Trap (NJLT)
stjoecty_1976_sample_00419	1976-08-26	1976-08-26	1	41.613	-86.256	I1	male	Aedes vexans	New Jersey Light Trap (NJLT)
stjoecty_1976_sample_00420	1976-08-26	1976-08-26	11	41.613	-86.256	I1	female	Aedes vexans	New Jersey Light Trap (NJLT)
stjoecty_1976_sample_00421	1976-08-26	1976-08-26	1	41.622	-86.392	A2	female	Coquillettidia perturbans	New Jersey Light Trap (NJLT)
stjoecty_1976_sample_00422	1976-08-26	1976-08-26	1	41.622	-86.392	A2	male	Culex sp.	New Jersey Light Trap (NJLT)
stjoecty_1976_sample_00423	1976-08-26	1976-08-26	2	41.622	-86.392	A2	female	Culex pipiens morphological group	New Jersey Light Trap (NJLT)
stjoecty_1976_sample_00424	1976-08-26	1976-08-26	4	41.622	-86.392	A2	female	Aedes vexans	New Jersey Light Trap (NJLT)
stjoecty_1976_sample_00425	1976-08-26	1976-08-26	3	41.622	-86.392	A2	female	Anopheles quadrimaculatus	New Jersey Light Trap (NJLT)
stjoecty_1976_sample_00426	1976-08-26	1976-08-26	1	41.622	-86.392	A2	female	Anopheles punctipennis	New Jersey Light Trap (NJLT)
stjoecty_1976_sample_00427	1976-08-26	1976-08-26	2	41.669	-86.278	L1	male	Aedes vexans	New Jersey Light Trap (NJLT)
stjoecty_1976_sample_00428	1976-08-26	1976-08-26	1	41.669	-86.278	L1	female	Anopheles punctipennis	New Jersey Light Trap (NJLT)
stjoecty_1976_sample_00429	1976-08-26	1976-08-26	1	41.669	-86.278	L1	female	Culex pipiens morphological group	New Jersey Light Trap (NJLT)
stjoecty_1976_sample_00430	1976-08-26	1976-08-26	2	41.669	-86.278	L1	male	Culex sp.	New Jersey Light Trap (NJLT)
stjoecty_1976_sample_00431	1976-08-26	1976-08-26	6	41.686	-86.179	B3	female	Aedes vexans	New Jersey Light Trap (NJLT)
stjoecty_1976_sample_00432	1976-08-26	1976-08-26	5	41.686	-86.179	B3	male	Aedes vexans	New Jersey Light Trap (NJLT)
stjoecty_1976_sample_00433	1976-08-26	1976-08-26	7	41.686	-86.179	B3	male	Culex sp.	New Jersey Light Trap (NJLT)
stjoecty_1976_sample_00434	1976-08-26	1976-08-26	2	41.686	-86.179	B3	female	Culex pipiens morphological group	New Jersey Light Trap (NJLT)
stjoecty_1976_sample_00435	1976-08-26	1976-08-26	1	41.687	-86.241	K3	male	Aedes vexans	New Jersey Light Trap (NJLT)
stjoecty_1976_sample_00436	1976-08-26	1976-08-26	1	41.687	-86.241	K3	female	Culex pipiens morphological group	New Jersey Light Trap (NJLT)
stjoecty_1976_sample_00437	1976-08-26	1976-08-26	30	41.688	-86.38	J1	female	Aedes vexans	New Jersey Light Trap (NJLT)
stjoecty_1976_sample_00438	1976-08-26	1976-08-26	3	41.688	-86.38	J1	female	Culex salinarius	New Jersey Light Trap (NJLT)
stjoecty_1976_sample_00439	1976-08-26	1976-08-26	7	41.688	-86.38	J1	male	Aedes vexans	New Jersey Light Trap (NJLT)
stjoecty_1976_sample_00440	1976-08-26	1976-08-26	1	41.688	-86.38	J1	female	Uranotaenia sapphirina	New Jersey Light Trap (NJLT)
stjoecty_1976_sample_00441	1976-08-26	1976-08-26	5	41.688	-86.38	J1	female	Anopheles quadrimaculatus	New Jersey Light Trap (NJLT)
stjoecty_1976_sample_00442	1976-08-26	1976-08-26	3	41.688	-86.38	J1	female	Anopheles punctipennis	New Jersey Light Trap (NJLT)
stjoecty_1976_sample_00443	1976-08-26	1976-08-26	4	41.688	-86.38	J1	female	Culex pipiens morphological group	New Jersey Light Trap (NJLT)
stjoecty_1976_sample_00444	1976-08-26	1976-08-26	8	41.71322	-86.246	G1	male	Culex sp.	New Jersey Light Trap (NJLT)
stjoecty_1976_sample_00445	1976-08-26	1976-08-26	10	41.71322	-86.246	G1	male	Aedes vexans	New Jersey Light Trap (NJLT)
stjoecty_1976_sample_00446	1976-08-26	1976-08-26	6	41.71322	-86.246	G1	female	Aedes vexans	New Jersey Light Trap (NJLT)
stjoecty_1976_sample_00447	1976-08-26	1976-08-26	1	41.71322	-86.246	G1	female	Culex salinarius	New Jersey Light Trap (NJLT)
stjoecty_1976_sample_00448	1976-08-26	1976-08-26	1	41.71322	-86.246	G1	female	Culex territans	New Jersey Light Trap (NJLT)
stjoecty_1976_sample_00449	1976-08-26	1976-08-26	1	41.71322	-86.246	G1	female	Uranotaenia sapphirina	New Jersey Light Trap (NJLT)
stjoecty_1976_sample_00450	1976-08-26	1976-08-26	1	41.71322	-86.246	G1	female	Culex pipiens morphological group	New Jersey Light Trap (NJLT)
stjoecty_1976_sample_00451	1976-08-26	1976-08-26	2	41.732	-86.191	E3	female	Aedes vexans	New Jersey Light Trap (NJLT)
stjoecty_1976_sample_00452	1976-08-26	1976-08-26	3	41.732	-86.191	E3	male	Culex sp.	New Jersey Light Trap (NJLT)
stjoecty_1976_sample_00453	1976-08-26	1976-08-26	3	41.732	-86.191	E3	male	Aedes vexans	New Jersey Light Trap (NJLT)
stjoecty_1976_sample_00454	1976-08-26	1976-08-26	10	41.73706	-86.471	F2	female	Culex pipiens morphological group	New Jersey Light Trap (NJLT)
stjoecty_1976_sample_00455	1976-08-26	1976-08-26	3	41.73706	-86.471	F2	female	Anopheles quadrimaculatus	New Jersey Light Trap (NJLT)
stjoecty_1976_sample_00456	1976-08-26	1976-08-26	10	41.73706	-86.471	F2	female	Aedes vexans	New Jersey Light Trap (NJLT)
stjoecty_1976_sample_00457	1976-08-26	1976-08-26	5	41.73706	-86.471	F2	male	Aedes vexans	New Jersey Light Trap (NJLT)
stjoecty_1976_sample_00458	1976-08-26	1976-08-26	1	41.73706	-86.471	F2	female	Anopheles punctipennis	New Jersey Light Trap (NJLT)
stjoecty_1976_sample_00459	1976-08-26	1976-08-26	8	41.73706	-86.471	F2	male	Culex sp.	New Jersey Light Trap (NJLT)
stjoecty_1976_sample_00460	1976-08-26	1976-08-26	4	41.739	-86.251	H1	male	Aedes vexans	New Jersey Light Trap (NJLT)
stjoecty_1976_sample_00461	1976-08-26	1976-08-26	1	41.739	-86.251	H1	female	Anopheles punctipennis	New Jersey Light Trap (NJLT)
stjoecty_1976_sample_00462	1976-08-26	1976-08-26	2	41.739	-86.251	H1	female	Culex pipiens morphological group	New Jersey Light Trap (NJLT)
stjoecty_1976_sample_00463	1976-08-26	1976-08-26	4	41.739	-86.251	H1	male	Culex sp.	New Jersey Light Trap (NJLT)
stjoecty_1976_sample_00464	1976-08-26	1976-08-26	5	41.739	-86.251	H1	female	Aedes vexans	New Jersey Light Trap (NJLT)
stjoecty_1976_sample_00465	1976-08-26	1976-08-26	1	41.74	-86.299	C1	male	Aedes vexans	New Jersey Light Trap (NJLT)
stjoecty_1976_sample_00466	1976-08-26	1976-08-26	1	41.74	-86.299	C1	female	Aedes vexans	New Jersey Light Trap (NJLT)
stjoecty_1976_sample_00467	1976-08-26	1976-08-26	1	41.74	-86.299	C1	female	Culex pipiens morphological group	New Jersey Light Trap (NJLT)
stjoecty_1976_sample_00468	1976-08-26	1976-08-26	1	41.74	-86.299	C1	male	Culex sp.	New Jersey Light Trap (NJLT)
stjoecty_1976_sample_00469	1976-08-29	1976-08-29	3	41.613	-86.256	I1	male	Aedes vexans	New Jersey Light Trap (NJLT)
stjoecty_1976_sample_00470	1976-08-29	1976-08-29	1	41.613	-86.256	I1	female	Uranotaenia sapphirina	New Jersey Light Trap (NJLT)
stjoecty_1976_sample_00471	1976-08-29	1976-08-29	4	41.613	-86.256	I1	female	Culex pipiens morphological group	New Jersey Light Trap (NJLT)
stjoecty_1976_sample_00472	1976-08-29	1976-08-29	4	41.613	-86.256	I1	female	Culex salinarius	New Jersey Light Trap (NJLT)
stjoecty_1976_sample_00473	1976-08-29	1976-08-29	2	41.613	-86.256	I1	female	Anopheles quadrimaculatus	New Jersey Light Trap (NJLT)
stjoecty_1976_sample_00474	1976-08-29	1976-08-29	1	41.613	-86.256	I1	male	Culex sp.	New Jersey Light Trap (NJLT)
stjoecty_1976_sample_00475	1976-08-29	1976-08-29	6	41.613	-86.256	I1	female	Aedes vexans	New Jersey Light Trap (NJLT)
stjoecty_1976_sample_00476	1976-08-29	1976-08-29	2	41.613	-86.256	I1	female	Coquillettidia perturbans	New Jersey Light Trap (NJLT)
stjoecty_1976_sample_00477	1976-08-29	1976-08-29	1	41.622	-86.392	A2	female	Anopheles punctipennis	New Jersey Light Trap (NJLT)
stjoecty_1976_sample_00478	1976-08-29	1976-08-29	9	41.622	-86.392	A2	male	Aedes vexans	New Jersey Light Trap (NJLT)
stjoecty_1976_sample_00479	1976-08-29	1976-08-29	3	41.622	-86.392	A2	female	Uranotaenia sapphirina	New Jersey Light Trap (NJLT)
stjoecty_1976_sample_00480	1976-08-29	1976-08-29	1	41.622	-86.392	A2	female	Culex salinarius	New Jersey Light Trap (NJLT)
stjoecty_1976_sample_00481	1976-08-29	1976-08-29	4	41.622	-86.392	A2	female	Anopheles quadrimaculatus	New Jersey Light Trap (NJLT)
stjoecty_1976_sample_00482	1976-08-29	1976-08-29	1	41.622	-86.392	A2	male	Anopheles quadrimaculatus	New Jersey Light Trap (NJLT)
stjoecty_1976_sample_00483	1976-08-29	1976-08-29	2	41.622	-86.392	A2	male	Culex sp.	New Jersey Light Trap (NJLT)
stjoecty_1976_sample_00484	1976-08-29	1976-08-29	2	41.622	-86.392	A2	female	Aedes vexans	New Jersey Light Trap (NJLT)
stjoecty_1976_sample_00485	1976-08-29	1976-08-29	4	41.636	-86.173	D2	female	Culex pipiens morphological group	New Jersey Light Trap (NJLT)
stjoecty_1976_sample_00486	1976-08-29	1976-08-29	1	41.636	-86.173	D2	male	Culex sp.	New Jersey Light Trap (NJLT)
stjoecty_1976_sample_00487	1976-08-29	1976-08-29	1	41.636	-86.173	D2	female	Anopheles quadrimaculatus	New Jersey Light Trap (NJLT)
stjoecty_1976_sample_00488	1976-08-29	1976-08-29	2	41.636	-86.173	D2	female	Aedes vexans	New Jersey Light Trap (NJLT)
stjoecty_1976_sample_00489	1976-08-29	1976-08-29	1	41.636	-86.173	D2	female	Anopheles punctipennis	New Jersey Light Trap (NJLT)
stjoecty_1976_sample_00490	1976-08-29	1976-08-29	4	41.686	-86.179	B3	male	Culex sp.	New Jersey Light Trap (NJLT)
stjoecty_1976_sample_00491	1976-08-29	1976-08-29	1	41.686	-86.179	B3	female	Culex pipiens morphological group	New Jersey Light Trap (NJLT)
stjoecty_1976_sample_00492	1976-08-29	1976-08-29	1	41.687	-86.241	K3	female	Culex salinarius	New Jersey Light Trap (NJLT)
stjoecty_1976_sample_00493	1976-08-29	1976-08-29	1	41.687	-86.241	K3	female	Aedes vexans	New Jersey Light Trap (NJLT)
stjoecty_1976_sample_00494	1976-08-29	1976-08-29	2	41.687	-86.241	K3	male	Culex sp.	New Jersey Light Trap (NJLT)
stjoecty_1976_sample_00495	1976-08-29	1976-08-29	1	41.687	-86.241	K3	male	Aedes vexans	New Jersey Light Trap (NJLT)
stjoecty_1976_sample_00496	1976-08-29	1976-08-29	1	41.687	-86.241	K3	female	Uranotaenia sapphirina	New Jersey Light Trap (NJLT)
stjoecty_1976_sample_00497	1976-08-29	1976-08-29	3	41.687	-86.241	K3	female	Culex pipiens morphological group	New Jersey Light Trap (NJLT)
stjoecty_1976_sample_00498	1976-08-29	1976-08-29	1	41.688	-86.38	J1	female	Culiseta morsitans	New Jersey Light Trap (NJLT)
stjoecty_1976_sample_00499	1976-08-29	1976-08-29	7	41.688	-86.38	J1	female	Anopheles walkeri	New Jersey Light Trap (NJLT)
stjoecty_1976_sample_00500	1976-08-29	1976-08-29	8	41.688	-86.38	J1	female	Anopheles quadrimaculatus	New Jersey Light Trap (NJLT)
stjoecty_1976_sample_00501	1976-08-29	1976-08-29	14	41.688	-86.38	J1	female	Anopheles punctipennis	New Jersey Light Trap (NJLT)
stjoecty_1976_sample_00502	1976-08-29	1976-08-29	60	41.688	-86.38	J1	female	Aedes vexans	New Jersey Light Trap (NJLT)
stjoecty_1976_sample_00503	1976-08-29	1976-08-29	5	41.688	-86.38	J1	female	Culex pipiens morphological group	New Jersey Light Trap (NJLT)
stjoecty_1976_sample_00504	1976-08-29	1976-08-29	4	41.688	-86.38	J1	female	Culex salinarius	New Jersey Light Trap (NJLT)
stjoecty_1976_sample_00505	1976-08-29	1976-08-29	11	41.688	-86.38	J1	male	Aedes vexans	New Jersey Light Trap (NJLT)
stjoecty_1976_sample_00506	1976-08-29	1976-08-29	1	41.71322	-86.246	G1	female	Aedes vexans	New Jersey Light Trap (NJLT)
stjoecty_1976_sample_00507	1976-08-29	1976-08-29	1	41.71322	-86.246	G1	male	Aedes vexans	New Jersey Light Trap (NJLT)
stjoecty_1976_sample_00508	1976-08-29	1976-08-29	1	41.71322	-86.246	G1	female	Culex salinarius	New Jersey Light Trap (NJLT)
stjoecty_1976_sample_00509	1976-08-29	1976-08-29	2	41.71322	-86.246	G1	male	Culex sp.	New Jersey Light Trap (NJLT)
stjoecty_1976_sample_00510	1976-08-29	1976-08-29	2	41.73706	-86.471	F2	female	Aedes vexans	New Jersey Light Trap (NJLT)
stjoecty_1976_sample_00511	1976-08-29	1976-08-29	7	41.73706	-86.471	F2	male	Aedes vexans	New Jersey Light Trap (NJLT)
stjoecty_1976_sample_00512	1976-08-29	1976-08-29	22	41.73706	-86.471	F2	male	Culex sp.	New Jersey Light Trap (NJLT)
stjoecty_1976_sample_00513	1976-08-29	1976-08-29	6	41.73706	-86.471	F2	female	Culex sp.	New Jersey Light Trap (NJLT)
stjoecty_1976_sample_00514	1976-08-29	1976-08-29	1	41.739	-86.251	H1	male	Anopheles punctipennis	New Jersey Light Trap (NJLT)
stjoecty_1976_sample_00515	1976-08-29	1976-08-29	1	41.739	-86.251	H1	male	Culex sp.	New Jersey Light Trap (NJLT)
stjoecty_1976_sample_00516	1976-08-29	1976-08-29	2	41.739	-86.251	H1	female	Culex salinarius	New Jersey Light Trap (NJLT)
stjoecty_1976_sample_00517	1976-08-29	1976-08-29	3	41.74	-86.299	C1	female	Aedes vexans	New Jersey Light Trap (NJLT)
stjoecty_1976_sample_00518	1976-08-29	1976-08-29	1	41.74	-86.299	C1	female	Culex salinarius	New Jersey Light Trap (NJLT)
stjoecty_1976_sample_00519	1976-08-29	1976-08-29	1	41.74	-86.299	C1	male	Anopheles sp.	New Jersey Light Trap (NJLT)
stjoecty_1976_sample_00520	1976-08-29	1976-08-29	2	41.74	-86.299	C1	male	Culex sp.	New Jersey Light Trap (NJLT)
stjoecty_1976_sample_00521	1976-08-30	1976-08-30	1	41.613	-86.256	I1	female	Anopheles quadrimaculatus	New Jersey Light Trap (NJLT)
stjoecty_1976_sample_00522	1976-08-30	1976-08-30	1	41.613	-86.256	I1	male	Culex sp.	New Jersey Light Trap (NJLT)
stjoecty_1976_sample_00523	1976-08-30	1976-08-30	2	41.613	-86.256	I1	male	Aedes vexans	New Jersey Light Trap (NJLT)
stjoecty_1976_sample_00524	1976-08-30	1976-08-30	1	41.613	-86.256	I1	female	Anopheles punctipennis	New Jersey Light Trap (NJLT)
stjoecty_1976_sample_00525	1976-08-30	1976-08-30	1	41.613	-86.256	I1	female	Culex salinarius	New Jersey Light Trap (NJLT)
stjoecty_1976_sample_00526	1976-08-30	1976-08-30	2	41.613	-86.256	I1	female	Aedes vexans	New Jersey Light Trap (NJLT)
stjoecty_1976_sample_00527	1976-08-30	1976-08-30	1	41.613	-86.256	I1	male	Uranotaenia sapphirina	New Jersey Light Trap (NJLT)
stjoecty_1976_sample_00528	1976-08-30	1976-08-30	9	41.622	-86.392	A2	male	Culex sp.	New Jersey Light Trap (NJLT)
stjoecty_1976_sample_00529	1976-08-30	1976-08-30	2	41.622	-86.392	A2	female	Aedes vexans	New Jersey Light Trap (NJLT)
stjoecty_1976_sample_00530	1976-08-30	1976-08-30	2	41.622	-86.392	A2	male	Uranotaenia sapphirina	New Jersey Light Trap (NJLT)
stjoecty_1976_sample_00531	1976-08-30	1976-08-30	1	41.622	-86.392	A2	female	Anopheles quadrimaculatus	New Jersey Light Trap (NJLT)
stjoecty_1976_sample_00532	1976-08-30	1976-08-30	1	41.622	-86.392	A2	male	Anopheles quadrimaculatus	New Jersey Light Trap (NJLT)
stjoecty_1976_sample_00533	1976-08-30	1976-08-30	12	41.622	-86.392	A2	male	Aedes vexans	New Jersey Light Trap (NJLT)
stjoecty_1976_sample_00534	1976-08-30	1976-08-30	4	41.636	-86.173	D2	female	Culex pipiens morphological group	New Jersey Light Trap (NJLT)
stjoecty_1976_sample_00535	1976-08-30	1976-08-30	3	41.636	-86.173	D2	female	Culex salinarius	New Jersey Light Trap (NJLT)
stjoecty_1976_sample_00536	1976-08-30	1976-08-30	6	41.636	-86.173	D2	male	Aedes vexans	New Jersey Light Trap (NJLT)
stjoecty_1976_sample_00537	1976-08-30	1976-08-30	5	41.636	-86.173	D2	male	Culex sp.	New Jersey Light Trap (NJLT)
stjoecty_1976_sample_00538	1976-08-30	1976-08-30	1	41.669	-86.278	L1	female	Culex pipiens morphological group	New Jersey Light Trap (NJLT)
stjoecty_1976_sample_00539	1976-08-30	1976-08-30	4	41.669	-86.278	L1	male	Aedes vexans	New Jersey Light Trap (NJLT)
stjoecty_1976_sample_00540	1976-08-30	1976-08-30	8	41.669	-86.278	L1	male	Culex sp.	New Jersey Light Trap (NJLT)
stjoecty_1976_sample_00541	1976-08-30	1976-08-30	5	41.669	-86.278	L1	female	Aedes vexans	New Jersey Light Trap (NJLT)
stjoecty_1976_sample_00542	1976-08-30	1976-08-30	2	41.669	-86.278	L1	female	Culex territans	New Jersey Light Trap (NJLT)
stjoecty_1976_sample_00543	1976-08-30	1976-08-30	1	41.669	-86.278	L1	female	Culex salinarius	New Jersey Light Trap (NJLT)
stjoecty_1976_sample_00544	1976-08-30	1976-08-30	1	41.686	-86.179	B3	female	Culex pipiens morphological group	New Jersey Light Trap (NJLT)
stjoecty_1976_sample_00545	1976-08-30	1976-08-30	14	41.686	-86.179	B3	male	Culex sp.	New Jersey Light Trap (NJLT)
stjoecty_1976_sample_00546	1976-08-30	1976-08-30	1	41.686	-86.179	B3	female	Culex salinarius	New Jersey Light Trap (NJLT)
stjoecty_1976_sample_00547	1976-08-30	1976-08-30	4	41.686	-86.179	B3	female	Aedes vexans	New Jersey Light Trap (NJLT)
stjoecty_1976_sample_00548	1976-08-30	1976-08-30	5	41.686	-86.179	B3	male	Uranotaenia sapphirina	New Jersey Light Trap (NJLT)
stjoecty_1976_sample_00549	1976-08-30	1976-08-30	1	41.686	-86.179	B3	male	Anopheles quadrimaculatus	New Jersey Light Trap (NJLT)
stjoecty_1976_sample_00550	1976-08-30	1976-08-30	6	41.687	-86.241	K3	female	Aedes vexans	New Jersey Light Trap (NJLT)
stjoecty_1976_sample_00551	1976-08-30	1976-08-30	3	41.687	-86.241	K3	male	Culex sp.	New Jersey Light Trap (NJLT)
stjoecty_1976_sample_00552	1976-08-30	1976-08-30	2	41.687	-86.241	K3	female	Uranotaenia sapphirina	New Jersey Light Trap (NJLT)
stjoecty_1976_sample_00553	1976-08-30	1976-08-30	3	41.687	-86.241	K3	male	Aedes vexans	New Jersey Light Trap (NJLT)
stjoecty_1976_sample_00554	1976-08-30	1976-08-30	3	41.687	-86.241	K3	female	Culex pipiens morphological group	New Jersey Light Trap (NJLT)
stjoecty_1976_sample_00555	1976-08-30	1976-08-30	1	41.688	-86.38	J1	female	Aedes vexans	New Jersey Light Trap (NJLT)
stjoecty_1976_sample_00556	1976-08-30	1976-08-30	2	41.688	-86.38	J1	female	Culex pipiens morphological group	New Jersey Light Trap (NJLT)
stjoecty_1976_sample_00557	1976-08-30	1976-08-30	1	41.688	-86.38	J1	female	Anopheles quadrimaculatus	New Jersey Light Trap (NJLT)
stjoecty_1976_sample_00558	1976-08-30	1976-08-30	1	41.71322	-86.246	G1	female	Aedes vexans	New Jersey Light Trap (NJLT)
stjoecty_1976_sample_00559	1976-08-30	1976-08-30	1	41.71322	-86.246	G1	female	Aedes sp.	New Jersey Light Trap (NJLT)
stjoecty_1976_sample_00560	1976-08-30	1976-08-30	1	41.71322	-86.246	G1	female	Aedes hendersoni	New Jersey Light Trap (NJLT)
stjoecty_1976_sample_00561	1976-08-30	1976-08-30	1	41.71322	-86.246	G1	male	Aedes triseriatus	New Jersey Light Trap (NJLT)
stjoecty_1976_sample_00562	1976-08-30	1976-08-30	19	41.71322	-86.246	G1	male	Culex sp.	New Jersey Light Trap (NJLT)
stjoecty_1976_sample_00563	1976-08-30	1976-08-30	10	41.71322	-86.246	G1	male	Aedes vexans	New Jersey Light Trap (NJLT)
stjoecty_1976_sample_00564	1976-08-30	1976-08-30	1	41.71322	-86.246	G1	female	Culex salinarius	New Jersey Light Trap (NJLT)
stjoecty_1976_sample_00565	1976-08-30	1976-08-30	1	41.71322	-86.246	G1	male	Coquillettidia perturbans	New Jersey Light Trap (NJLT)
stjoecty_1976_sample_00566	1976-08-30	1976-08-30	2	41.71322	-86.246	G1	female	Culex territans	New Jersey Light Trap (NJLT)
stjoecty_1976_sample_00567	1976-08-30	1976-08-30	11	41.73706	-86.471	F2	female	Culex pipiens morphological group	New Jersey Light Trap (NJLT)
stjoecty_1976_sample_00568	1976-08-30	1976-08-30	1	41.73706	-86.471	F2	female	Anopheles punctipennis	New Jersey Light Trap (NJLT)
stjoecty_1976_sample_00569	1976-08-30	1976-08-30	26	41.73706	-86.471	F2	male	Culex sp.	New Jersey Light Trap (NJLT)
stjoecty_1976_sample_00570	1976-08-30	1976-08-30	1	41.73706	-86.471	F2	female	Anopheles quadrimaculatus	New Jersey Light Trap (NJLT)
stjoecty_1976_sample_00571	1976-08-30	1976-08-30	3	41.73706	-86.471	F2	male	Anopheles quadrimaculatus	New Jersey Light Trap (NJLT)
stjoecty_1976_sample_00572	1976-08-30	1976-08-30	4	41.73706	-86.471	F2	female	Culex salinarius	New Jersey Light Trap (NJLT)
stjoecty_1976_sample_00573	1976-08-30	1976-08-30	5	41.73706	-86.471	F2	female	Aedes vexans	New Jersey Light Trap (NJLT)
stjoecty_1976_sample_00574	1976-08-30	1976-08-30	8	41.73706	-86.471	F2	male	Aedes vexans	New Jersey Light Trap (NJLT)
stjoecty_1976_sample_00575	1976-08-30	1976-08-30	2	41.739	-86.251	H1	male	Culex sp.	New Jersey Light Trap (NJLT)
stjoecty_1976_sample_00576	1976-08-30	1976-08-30	1	41.739	-86.251	H1	female	Aedes vexans	New Jersey Light Trap (NJLT)
stjoecty_1976_sample_00577	1976-08-30	1976-08-30	1	41.739	-86.251	H1	male	Anopheles quadrimaculatus	New Jersey Light Trap (NJLT)
stjoecty_1976_sample_00578	1976-08-30	1976-08-30	1	41.739	-86.251	H1	female	Culex territans	New Jersey Light Trap (NJLT)
stjoecty_1976_sample_00579	1976-08-30	1976-08-30	1	41.739	-86.251	H1	male	Aedes vexans	New Jersey Light Trap (NJLT)
stjoecty_1976_sample_00580	1976-08-30	1976-08-30	1	41.74	-86.299	C1	male	Aedes vexans	New Jersey Light Trap (NJLT)
stjoecty_1976_sample_00581	1976-08-31	1976-08-31	3	41.613	-86.256	I1	female	Culex pipiens morphological group	New Jersey Light Trap (NJLT)
stjoecty_1976_sample_00582	1976-08-31	1976-08-31	42	41.613	-86.256	I1	male	Aedes vexans	New Jersey Light Trap (NJLT)
stjoecty_1976_sample_00583	1976-08-31	1976-08-31	1	41.613	-86.256	I1	female	Coquillettidia perturbans	New Jersey Light Trap (NJLT)
stjoecty_1976_sample_00584	1976-08-31	1976-08-31	3	41.613	-86.256	I1	female	Culex salinarius	New Jersey Light Trap (NJLT)
stjoecty_1976_sample_00585	1976-08-31	1976-08-31	1	41.613	-86.256	I1	female	Psorophora ciliata	New Jersey Light Trap (NJLT)
stjoecty_1976_sample_00586	1976-08-31	1976-08-31	27	41.613	-86.256	I1	male	Culex sp.	New Jersey Light Trap (NJLT)
stjoecty_1976_sample_00587	1976-08-31	1976-08-31	15	41.613	-86.256	I1	female	Aedes vexans	New Jersey Light Trap (NJLT)
stjoecty_1976_sample_00588	1976-08-31	1976-08-31	1	41.622	-86.392	A2	male	Anopheles quadrimaculatus	New Jersey Light Trap (NJLT)
stjoecty_1976_sample_00589	1976-08-31	1976-08-31	1	41.622	-86.392	A2	female	Uranotaenia sapphirina	New Jersey Light Trap (NJLT)
stjoecty_1976_sample_00590	1976-08-31	1976-08-31	2	41.622	-86.392	A2	male	Culex sp.	New Jersey Light Trap (NJLT)
stjoecty_1976_sample_00591	1976-08-31	1976-08-31	1	41.622	-86.392	A2	male	Anopheles punctipennis	New Jersey Light Trap (NJLT)
stjoecty_1976_sample_00592	1976-08-31	1976-08-31	4	41.622	-86.392	A2	female	Aedes vexans	New Jersey Light Trap (NJLT)
stjoecty_1976_sample_00593	1976-08-31	1976-08-31	2	41.622	-86.392	A2	female	Anopheles quadrimaculatus	New Jersey Light Trap (NJLT)
stjoecty_1976_sample_00594	1976-08-31	1976-08-31	10	41.622	-86.392	A2	male	Aedes vexans	New Jersey Light Trap (NJLT)
stjoecty_1976_sample_00595	1976-08-31	1976-08-31	2	41.636	-86.173	D2	female	Aedes vexans	New Jersey Light Trap (NJLT)
stjoecty_1976_sample_00596	1976-08-31	1976-08-31	1	41.636	-86.173	D2	male	Aedes vexans	New Jersey Light Trap (NJLT)
stjoecty_1976_sample_00597	1976-08-31	1976-08-31	2	41.636	-86.173	D2	female	Culex salinarius	New Jersey Light Trap (NJLT)
stjoecty_1976_sample_00598	1976-08-31	1976-08-31	1	41.636	-86.173	D2	female	Anopheles quadrimaculatus	New Jersey Light Trap (NJLT)
stjoecty_1976_sample_00599	1976-08-31	1976-08-31	3	41.636	-86.173	D2	female	Culex pipiens morphological group	New Jersey Light Trap (NJLT)
stjoecty_1976_sample_00600	1976-08-31	1976-08-31	1	41.669	-86.278	L1	female	Aedes vexans	New Jersey Light Trap (NJLT)
stjoecty_1976_sample_00601	1976-08-31	1976-08-31	12	41.669	-86.278	L1	male	Culex sp.	New Jersey Light Trap (NJLT)
stjoecty_1976_sample_00602	1976-08-31	1976-08-31	3	41.669	-86.278	L1	female	Anopheles punctipennis	New Jersey Light Trap (NJLT)
stjoecty_1976_sample_00603	1976-08-31	1976-08-31	1	41.669	-86.278	L1	male	Aedes triseriatus	New Jersey Light Trap (NJLT)
stjoecty_1976_sample_00604	1976-08-31	1976-08-31	1	41.669	-86.278	L1	female	Culex pipiens morphological group	New Jersey Light Trap (NJLT)
stjoecty_1976_sample_00605	1976-08-31	1976-08-31	4	41.669	-86.278	L1	male	Aedes vexans	New Jersey Light Trap (NJLT)
stjoecty_1976_sample_00606	1976-08-31	1976-08-31	5	41.686	-86.179	B3	male	Aedes vexans	New Jersey Light Trap (NJLT)
stjoecty_1976_sample_00607	1976-08-31	1976-08-31	1	41.686	-86.179	B3	female	Culex salinarius	New Jersey Light Trap (NJLT)
stjoecty_1976_sample_00608	1976-08-31	1976-08-31	4	41.686	-86.179	B3	female	Aedes vexans	New Jersey Light Trap (NJLT)
stjoecty_1976_sample_00609	1976-08-31	1976-08-31	3	41.688	-86.38	J1	female	Coquillettidia perturbans	New Jersey Light Trap (NJLT)
stjoecty_1976_sample_00610	1976-08-31	1976-08-31	3	41.688	-86.38	J1	male	Culex sp.	New Jersey Light Trap (NJLT)
stjoecty_1976_sample_00611	1976-08-31	1976-08-31	4	41.688	-86.38	J1	male	Aedes vexans	New Jersey Light Trap (NJLT)
stjoecty_1976_sample_00612	1976-08-31	1976-08-31	9	41.688	-86.38	J1	female	Anopheles quadrimaculatus	New Jersey Light Trap (NJLT)
stjoecty_1976_sample_00613	1976-08-31	1976-08-31	28	41.688	-86.38	J1	female	Aedes vexans	New Jersey Light Trap (NJLT)
stjoecty_1976_sample_00614	1976-08-31	1976-08-31	2	41.688	-86.38	J1	female	Anopheles punctipennis	New Jersey Light Trap (NJLT)
stjoecty_1976_sample_00615	1976-08-31	1976-08-31	1	41.688	-86.38	J1	female	Uranotaenia sapphirina	New Jersey Light Trap (NJLT)
stjoecty_1976_sample_00616	1976-08-31	1976-08-31	3	41.688	-86.38	J1	female	Culex salinarius	New Jersey Light Trap (NJLT)
stjoecty_1976_sample_00617	1976-08-31	1976-08-31	3	41.688	-86.38	J1	female	Culex pipiens morphological group	New Jersey Light Trap (NJLT)
stjoecty_1976_sample_00618	1976-08-31	1976-08-31	1	41.688	-86.38	J1	female	Psorophora ciliata	New Jersey Light Trap (NJLT)
stjoecty_1976_sample_00619	1976-08-31	1976-08-31	2	41.688	-86.38	J1	female	Anopheles walkeri	New Jersey Light Trap (NJLT)
stjoecty_1976_sample_00620	1976-08-31	1976-08-31	2	41.71322	-86.246	G1	female	Culex salinarius	New Jersey Light Trap (NJLT)
stjoecty_1976_sample_00621	1976-08-31	1976-08-31	4	41.71322	-86.246	G1	male	Aedes vexans	New Jersey Light Trap (NJLT)
stjoecty_1976_sample_00622	1976-08-31	1976-08-31	7	41.71322	-86.246	G1	male	Culex sp.	New Jersey Light Trap (NJLT)
stjoecty_1976_sample_00623	1976-08-31	1976-08-31	2	41.71322	-86.246	G1	male	Aedes hendersoni	New Jersey Light Trap (NJLT)
stjoecty_1976_sample_00624	1976-08-31	1976-08-31	2	41.71322	-86.246	G1	female	Aedes vexans	New Jersey Light Trap (NJLT)
stjoecty_1976_sample_00625	1976-08-31	1976-08-31	1	41.732	-86.191	E3	female	Aedes vexans	New Jersey Light Trap (NJLT)
stjoecty_1976_sample_00626	1976-08-31	1976-08-31	5	41.73706	-86.471	F2	female	Culex pipiens morphological group	New Jersey Light Trap (NJLT)
stjoecty_1976_sample_00627	1976-08-31	1976-08-31	7	41.73706	-86.471	F2	female	Culex salinarius	New Jersey Light Trap (NJLT)
stjoecty_1976_sample_00628	1976-08-31	1976-08-31	13	41.73706	-86.471	F2	male	Culex sp.	New Jersey Light Trap (NJLT)
stjoecty_1976_sample_00629	1976-08-31	1976-08-31	5	41.73706	-86.471	F2	male	Aedes vexans	New Jersey Light Trap (NJLT)
stjoecty_1976_sample_00630	1976-08-31	1976-08-31	4	41.73706	-86.471	F2	female	Aedes vexans	New Jersey Light Trap (NJLT)
stjoecty_1976_sample_00631	1976-08-31	1976-08-31	1	41.739	-86.251	H1	female	Aedes vexans	New Jersey Light Trap (NJLT)
stjoecty_1976_sample_00632	1976-08-31	1976-08-31	1	41.739	-86.251	H1	male	Aedes triseriatus	New Jersey Light Trap (NJLT)
stjoecty_1976_sample_00633	1976-08-31	1976-08-31	2	41.739	-86.251	H1	female	Culex pipiens morphological group	New Jersey Light Trap (NJLT)
stjoecty_1976_sample_00634	1976-08-31	1976-08-31	7	41.739	-86.251	H1	male	Culex sp.	New Jersey Light Trap (NJLT)
stjoecty_1976_sample_00635	1976-08-31	1976-08-31	1	41.74	-86.299	C1	female	Culex pipiens morphological group	New Jersey Light Trap (NJLT)
stjoecty_1976_sample_00636	1976-08-31	1976-08-31	1	41.74	-86.299	C1	male	Aedes vexans	New Jersey Light Trap (NJLT)
stjoecty_1976_sample_00637	1976-08-31	1976-08-31	5	41.74	-86.299	C1	male	Culex sp.	New Jersey Light Trap (NJLT)
stjoecty_1976_sample_00638	1976-09-01	1976-09-01	1	41.613	-86.256	I1	female	Culex territans	New Jersey Light Trap (NJLT)
stjoecty_1976_sample_00639	1976-09-01	1976-09-01	4	41.613	-86.256	I1	female	Aedes vexans	New Jersey Light Trap (NJLT)
stjoecty_1976_sample_00640	1976-09-01	1976-09-01	1	41.613	-86.256	I1	female	Culex pipiens morphological group	New Jersey Light Trap (NJLT)
stjoecty_1976_sample_00641	1976-09-01	1976-09-01	1	41.613	-86.256	I1	female	Anopheles punctipennis	New Jersey Light Trap (NJLT)
stjoecty_1976_sample_00642	1976-09-01	1976-09-01	1	41.613	-86.256	I1	male	Uranotaenia sapphirina	New Jersey Light Trap (NJLT)
stjoecty_1976_sample_00643	1976-09-01	1976-09-01	9	41.613	-86.256	I1	male	Culex sp.	New Jersey Light Trap (NJLT)
stjoecty_1976_sample_00644	1976-09-01	1976-09-01	4	41.613	-86.256	I1	male	Aedes vexans	New Jersey Light Trap (NJLT)
stjoecty_1976_sample_00645	1976-09-01	1976-09-01	1	41.622	-86.392	A2	female	Anopheles punctipennis	New Jersey Light Trap (NJLT)
stjoecty_1976_sample_00646	1976-09-01	1976-09-01	5	41.622	-86.392	A2	female	Culex territans	New Jersey Light Trap (NJLT)
stjoecty_1976_sample_00647	1976-09-01	1976-09-01	1	41.622	-86.392	A2	male	Coquillettidia perturbans	New Jersey Light Trap (NJLT)
stjoecty_1976_sample_00648	1976-09-01	1976-09-01	2	41.622	-86.392	A2	female	Coquillettidia perturbans	New Jersey Light Trap (NJLT)
stjoecty_1976_sample_00649	1976-09-01	1976-09-01	3	41.622	-86.392	A2	female	Anopheles quadrimaculatus	New Jersey Light Trap (NJLT)
stjoecty_1976_sample_00650	1976-09-01	1976-09-01	23	41.622	-86.392	A2	male	Aedes vexans	New Jersey Light Trap (NJLT)
stjoecty_1976_sample_00651	1976-09-01	1976-09-01	18	41.622	-86.392	A2	male	Culex sp.	New Jersey Light Trap (NJLT)
stjoecty_1976_sample_00652	1976-09-01	1976-09-01	1	41.622	-86.392	A2	female	Anopheles walkeri	New Jersey Light Trap (NJLT)
stjoecty_1976_sample_00653	1976-09-01	1976-09-01	3	41.622	-86.392	A2	female	Aedes vexans	New Jersey Light Trap (NJLT)
stjoecty_1976_sample_00654	1976-09-01	1976-09-01	2	41.622	-86.392	A2	male	Aedes sp.	New Jersey Light Trap (NJLT)
stjoecty_1976_sample_00655	1976-09-01	1976-09-01	5	41.622	-86.392	A2	female	Uranotaenia sapphirina	New Jersey Light Trap (NJLT)
stjoecty_1976_sample_00656	1976-09-01	1976-09-01	6	41.622	-86.392	A2	male	Uranotaenia sapphirina	New Jersey Light Trap (NJLT)
stjoecty_1976_sample_00657	1976-09-01	1976-09-01	1	41.636	-86.173	D2	female	Culex pipiens morphological group	New Jersey Light Trap (NJLT)
stjoecty_1976_sample_00658	1976-09-01	1976-09-01	1	41.636	-86.173	D2	male	Aedes vexans	New Jersey Light Trap (NJLT)
stjoecty_1976_sample_00659	1976-09-01	1976-09-01	1	41.636	-86.173	D2	male	Culex sp.	New Jersey Light Trap (NJLT)
stjoecty_1976_sample_00660	1976-09-01	1976-09-01	1	41.636	-86.173	D2	male	Uranotaenia sapphirina	New Jersey Light Trap (NJLT)
stjoecty_1976_sample_00661	1976-09-01	1976-09-01	1	41.636	-86.173	D2	female	Culex restuans	New Jersey Light Trap (NJLT)
stjoecty_1976_sample_00662	1976-09-01	1976-09-01	1	41.636	-86.173	D2	female	Uranotaenia sapphirina	New Jersey Light Trap (NJLT)
stjoecty_1976_sample_00663	1976-09-01	1976-09-01	1	41.636	-86.173	D2	female	Anopheles punctipennis	New Jersey Light Trap (NJLT)
stjoecty_1976_sample_00664	1976-09-01	1976-09-01	1	41.669	-86.278	L1	male	Aedes vexans	New Jersey Light Trap (NJLT)
stjoecty_1976_sample_00665	1976-09-01	1976-09-01	1	41.669	-86.278	L1	female	Uranotaenia sapphirina	New Jersey Light Trap (NJLT)
stjoecty_1976_sample_00666	1976-09-01	1976-09-01	1	41.669	-86.278	L1	female	Culex pipiens morphological group	New Jersey Light Trap (NJLT)
stjoecty_1976_sample_00667	1976-09-01	1976-09-01	4	41.669	-86.278	L1	male	Culex sp.	New Jersey Light Trap (NJLT)
stjoecty_1976_sample_00668	1976-09-01	1976-09-01	1	41.669	-86.278	L1	female	Aedes trivittatus	New Jersey Light Trap (NJLT)
stjoecty_1976_sample_00669	1976-09-01	1976-09-01	1	41.669	-86.278	L1	female	Culex territans	New Jersey Light Trap (NJLT)
stjoecty_1976_sample_00670	1976-09-01	1976-09-01	1	41.686	-86.179	B3	female	Culex restuans	New Jersey Light Trap (NJLT)
stjoecty_1976_sample_00671	1976-09-01	1976-09-01	1	41.686	-86.179	B3	male	Aedes vexans	New Jersey Light Trap (NJLT)
stjoecty_1976_sample_00672	1976-09-01	1976-09-01	3	41.686	-86.179	B3	female	Culex pipiens morphological group	New Jersey Light Trap (NJLT)
stjoecty_1976_sample_00673	1976-09-01	1976-09-01	2	41.686	-86.179	B3	female	Aedes vexans	New Jersey Light Trap (NJLT)
stjoecty_1976_sample_00674	1976-09-01	1976-09-01	2	41.686	-86.179	B3	male	Culex sp.	New Jersey Light Trap (NJLT)
stjoecty_1976_sample_00675	1976-09-01	1976-09-01	1	41.686	-86.179	B3	female	Culex salinarius	New Jersey Light Trap (NJLT)
stjoecty_1976_sample_00676	1976-09-01	1976-09-01	9	41.687	-86.241	K3	male	Culex sp.	New Jersey Light Trap (NJLT)
stjoecty_1976_sample_00677	1976-09-01	1976-09-01	1	41.687	-86.241	K3	female	Uranotaenia sapphirina	New Jersey Light Trap (NJLT)
stjoecty_1976_sample_00678	1976-09-01	1976-09-01	2	41.687	-86.241	K3	female	Culex salinarius	New Jersey Light Trap (NJLT)
stjoecty_1976_sample_00679	1976-09-01	1976-09-01	1	41.687	-86.241	K3	female	Culiseta inornata	New Jersey Light Trap (NJLT)
stjoecty_1976_sample_00680	1976-09-01	1976-09-01	1	41.687	-86.241	K3	female	Culex pipiens morphological group	New Jersey Light Trap (NJLT)
stjoecty_1976_sample_00681	1976-09-01	1976-09-01	2	41.687	-86.241	K3	male	Uranotaenia sapphirina	New Jersey Light Trap (NJLT)
stjoecty_1976_sample_00682	1976-09-01	1976-09-01	1	41.687	-86.241	K3	female	Anopheles punctipennis	New Jersey Light Trap (NJLT)
stjoecty_1976_sample_00683	1976-09-01	1976-09-01	2	41.687	-86.241	K3	male	Aedes vexans	New Jersey Light Trap (NJLT)
stjoecty_1976_sample_00684	1976-09-01	1976-09-01	1	41.688	-86.38	J1	female	Culex salinarius	New Jersey Light Trap (NJLT)
stjoecty_1976_sample_00685	1976-09-01	1976-09-01	1	41.71322	-86.246	G1	female	Culex restuans	New Jersey Light Trap (NJLT)
stjoecty_1976_sample_00686	1976-09-01	1976-09-01	1	41.71322	-86.246	G1	female	Anopheles punctipennis	New Jersey Light Trap (NJLT)
stjoecty_1976_sample_00687	1976-09-01	1976-09-01	1	41.71322	-86.246	G1	female	Uranotaenia sapphirina	New Jersey Light Trap (NJLT)
stjoecty_1976_sample_00688	1976-09-01	1976-09-01	1	41.71322	-86.246	G1	male	Aedes vexans	New Jersey Light Trap (NJLT)
stjoecty_1976_sample_00689	1976-09-01	1976-09-01	1	41.732	-86.191	E3	male	Aedes vexans	New Jersey Light Trap (NJLT)
stjoecty_1976_sample_00690	1976-09-01	1976-09-01	1	41.732	-86.191	E3	male	Culex sp.	New Jersey Light Trap (NJLT)
stjoecty_1976_sample_00691	1976-09-01	1976-09-01	1	41.73706	-86.471	F2	male	Aedes vexans	New Jersey Light Trap (NJLT)
stjoecty_1976_sample_00692	1976-09-01	1976-09-01	1	41.73706	-86.471	F2	female	Culex salinarius	New Jersey Light Trap (NJLT)
stjoecty_1976_sample_00693	1976-09-01	1976-09-01	1	41.73706	-86.471	F2	female	Aedes vexans	New Jersey Light Trap (NJLT)
stjoecty_1976_sample_00694	1976-09-01	1976-09-01	1	41.73706	-86.471	F2	female	Uranotaenia sapphirina	New Jersey Light Trap (NJLT)
stjoecty_1976_sample_00695	1976-09-01	1976-09-01	2	41.739	-86.251	H1	male	Uranotaenia sapphirina	New Jersey Light Trap (NJLT)
stjoecty_1976_sample_00696	1976-09-01	1976-09-01	5	41.739	-86.251	H1	male	Culex sp.	New Jersey Light Trap (NJLT)
stjoecty_1976_sample_00697	1976-09-01	1976-09-01	1	41.739	-86.251	H1	female	Culex pipiens morphological group	New Jersey Light Trap (NJLT)
stjoecty_1976_sample_00698	1976-09-01	1976-09-01	1	41.739	-86.251	H1	female	Uranotaenia sapphirina	New Jersey Light Trap (NJLT)
stjoecty_1976_sample_00699	1976-09-01	1976-09-01	2	41.739	-86.251	H1	female	Aedes vexans	New Jersey Light Trap (NJLT)
stjoecty_1976_sample_00700	1976-09-01	1976-09-01	1	41.739	-86.251	H1	female	Anopheles quadrimaculatus	New Jersey Light Trap (NJLT)
stjoecty_1976_sample_00701	1976-09-01	1976-09-01	1	41.74	-86.299	C1	female	Culex salinarius	New Jersey Light Trap (NJLT)
stjoecty_1976_sample_00702	1976-09-02	1976-09-02	2	41.613	-86.256	I1	female	Aedes vexans	New Jersey Light Trap (NJLT)
stjoecty_1976_sample_00703	1976-09-02	1976-09-02	1	41.613	-86.256	I1	male	Culex sp.	New Jersey Light Trap (NJLT)
stjoecty_1976_sample_00704	1976-09-02	1976-09-02	2	41.613	-86.256	I1	male	Aedes vexans	New Jersey Light Trap (NJLT)
stjoecty_1976_sample_00705	1976-09-02	1976-09-02	28	41.622	-86.392	A2	male	Culex sp.	New Jersey Light Trap (NJLT)
stjoecty_1976_sample_00706	1976-09-02	1976-09-02	1	41.622	-86.392	A2	female	Uranotaenia sapphirina	New Jersey Light Trap (NJLT)
stjoecty_1976_sample_00707	1976-09-02	1976-09-02	2	41.622	-86.392	A2	male	Anopheles punctipennis	New Jersey Light Trap (NJLT)
stjoecty_1976_sample_00708	1976-09-02	1976-09-02	4	41.622	-86.392	A2	female	Anopheles punctipennis	New Jersey Light Trap (NJLT)
stjoecty_1976_sample_00709	1976-09-02	1976-09-02	1	41.622	-86.392	A2	male	Anopheles quadrimaculatus	New Jersey Light Trap (NJLT)
stjoecty_1976_sample_00710	1976-09-02	1976-09-02	1	41.622	-86.392	A2	female	Anopheles quadrimaculatus	New Jersey Light Trap (NJLT)
stjoecty_1976_sample_00711	1976-09-02	1976-09-02	4	41.622	-86.392	A2	female	Aedes vexans	New Jersey Light Trap (NJLT)
stjoecty_1976_sample_00712	1976-09-02	1976-09-02	18	41.622	-86.392	A2	male	Uranotaenia sapphirina	New Jersey Light Trap (NJLT)
stjoecty_1976_sample_00713	1976-09-02	1976-09-02	15	41.622	-86.392	A2	male	Aedes vexans	New Jersey Light Trap (NJLT)
stjoecty_1976_sample_00714	1976-09-02	1976-09-02	8	41.636	-86.173	D2	female	Culex sp.	New Jersey Light Trap (NJLT)
stjoecty_1976_sample_00715	1976-09-02	1976-09-02	1	41.636	-86.173	D2	female	Culex salinarius	New Jersey Light Trap (NJLT)
stjoecty_1976_sample_00716	1976-09-02	1976-09-02	1	41.636	-86.173	D2	male	Aedes vexans	New Jersey Light Trap (NJLT)
stjoecty_1976_sample_00717	1976-09-02	1976-09-02	2	41.636	-86.173	D2	female	Culex pipiens morphological group	New Jersey Light Trap (NJLT)
stjoecty_1976_sample_00718	1976-09-02	1976-09-02	1	41.636	-86.173	D2	female	Anopheles punctipennis	New Jersey Light Trap (NJLT)
stjoecty_1976_sample_00719	1976-09-02	1976-09-02	2	41.636	-86.173	D2	male	Uranotaenia sapphirina	New Jersey Light Trap (NJLT)
stjoecty_1976_sample_00720	1976-09-02	1976-09-02	1	41.669	-86.278	L1	female	Culex pipiens morphological group	New Jersey Light Trap (NJLT)
stjoecty_1976_sample_00721	1976-09-02	1976-09-02	2	41.669	-86.278	L1	male	Uranotaenia sapphirina	New Jersey Light Trap (NJLT)
stjoecty_1976_sample_00722	1976-09-02	1976-09-02	1	41.669	-86.278	L1	female	Culex territans	New Jersey Light Trap (NJLT)
stjoecty_1976_sample_00723	1976-09-02	1976-09-02	1	41.669	-86.278	L1	female	Anopheles punctipennis	New Jersey Light Trap (NJLT)
stjoecty_1976_sample_00724	1976-09-02	1976-09-02	3	41.669	-86.278	L1	male	Culex sp.	New Jersey Light Trap (NJLT)
stjoecty_1976_sample_00725	1976-09-02	1976-09-02	6	41.686	-86.179	B3	male	Uranotaenia sapphirina	New Jersey Light Trap (NJLT)
stjoecty_1976_sample_00726	1976-09-02	1976-09-02	1	41.686	-86.179	B3	female	Aedes vexans	New Jersey Light Trap (NJLT)
stjoecty_1976_sample_00727	1976-09-02	1976-09-02	7	41.686	-86.179	B3	male	Aedes vexans	New Jersey Light Trap (NJLT)
stjoecty_1976_sample_00728	1976-09-02	1976-09-02	14	41.686	-86.179	B3	male	Culex sp.	New Jersey Light Trap (NJLT)
stjoecty_1976_sample_00729	1976-09-02	1976-09-02	1	41.687	-86.241	K3	male	Culex sp.	New Jersey Light Trap (NJLT)
stjoecty_1976_sample_00730	1976-09-02	1976-09-02	1	41.687	-86.241	K3	female	Aedes vexans	New Jersey Light Trap (NJLT)
stjoecty_1976_sample_00731	1976-09-02	1976-09-02	1	41.687	-86.241	K3	female	Anopheles punctipennis	New Jersey Light Trap (NJLT)
stjoecty_1976_sample_00732	1976-09-02	1976-09-02	1	41.687	-86.241	K3	female	Anopheles quadrimaculatus	New Jersey Light Trap (NJLT)
stjoecty_1976_sample_00733	1976-09-02	1976-09-02	4	41.687	-86.241	K3	female	Culex salinarius	New Jersey Light Trap (NJLT)
stjoecty_1976_sample_00734	1976-09-02	1976-09-02	1	41.71322	-86.246	G1	female	Aedes triseriatus	New Jersey Light Trap (NJLT)
stjoecty_1976_sample_00735	1976-09-02	1976-09-02	4	41.71322	-86.246	G1	male	Uranotaenia sapphirina	New Jersey Light Trap (NJLT)
stjoecty_1976_sample_00736	1976-09-02	1976-09-02	3	41.71322	-86.246	G1	male	Aedes sp.	New Jersey Light Trap (NJLT)
stjoecty_1976_sample_00737	1976-09-02	1976-09-02	1	41.71322	-86.246	G1	female	Culex salinarius	New Jersey Light Trap (NJLT)
stjoecty_1976_sample_00738	1976-09-02	1976-09-02	2	41.71322	-86.246	G1	female	Anopheles punctipennis	New Jersey Light Trap (NJLT)
stjoecty_1976_sample_00739	1976-09-02	1976-09-02	14	41.71322	-86.246	G1	male	Culex sp.	New Jersey Light Trap (NJLT)
stjoecty_1976_sample_00740	1976-09-02	1976-09-02	1	41.71322	-86.246	G1	female	Aedes vexans	New Jersey Light Trap (NJLT)
stjoecty_1976_sample_00741	1976-09-02	1976-09-02	4	41.71322	-86.246	G1	male	Aedes vexans	New Jersey Light Trap (NJLT)
stjoecty_1976_sample_00742	1976-09-02	1976-09-02	1	41.732	-86.191	E3	female	Culex pipiens morphological group	New Jersey Light Trap (NJLT)
stjoecty_1976_sample_00743	1976-09-02	1976-09-02	1	41.73706	-86.471	F2	female	Aedes vexans	New Jersey Light Trap (NJLT)
stjoecty_1976_sample_00744	1976-09-02	1976-09-02	1	41.73706	-86.471	F2	female	Anopheles walkeri	New Jersey Light Trap (NJLT)
stjoecty_1976_sample_00745	1976-09-02	1976-09-02	3	41.73706	-86.471	F2	female	Culex pipiens morphological group	New Jersey Light Trap (NJLT)
stjoecty_1976_sample_00746	1976-09-02	1976-09-02	1	41.73706	-86.471	F2	male	Anopheles walkeri	New Jersey Light Trap (NJLT)
stjoecty_1976_sample_00747	1976-09-02	1976-09-02	13	41.73706	-86.471	F2	male	Culex sp.	New Jersey Light Trap (NJLT)
stjoecty_1976_sample_00748	1976-09-02	1976-09-02	3	41.73706	-86.471	F2	female	Culex salinarius	New Jersey Light Trap (NJLT)
stjoecty_1976_sample_00749	1976-09-02	1976-09-02	1	41.739	-86.251	H1	male	Culex sp.	New Jersey Light Trap (NJLT)
stjoecty_1976_sample_00750	1976-09-02	1976-09-02	1	41.739	-86.251	H1	female	Culex salinarius	New Jersey Light Trap (NJLT)
stjoecty_1976_sample_00751	1976-09-02	1976-09-02	2	41.74	-86.299	C1	male	Aedes vexans	New Jersey Light Trap (NJLT)
stjoecty_1976_sample_00752	1976-09-02	1976-09-02	4	41.74	-86.299	C1	male	Culex sp.	New Jersey Light Trap (NJLT)
stjoecty_1976_sample_00753	1976-09-06	1976-09-06	1	41.613	-86.256	I1	female	Aedes vexans	New Jersey Light Trap (NJLT)
stjoecty_1976_sample_00754	1976-09-06	1976-09-06	1	41.613	-86.256	I1	female	Culex pipiens morphological group	New Jersey Light Trap (NJLT)
stjoecty_1976_sample_00755	1976-09-06	1976-09-06	1	41.613	-86.256	I1	female	Anopheles quadrimaculatus	New Jersey Light Trap (NJLT)
stjoecty_1976_sample_00756	1976-09-06	1976-09-06	1	41.613	-86.256	I1	female	Culex salinarius	New Jersey Light Trap (NJLT)
stjoecty_1976_sample_00757	1976-09-06	1976-09-06	2	41.613	-86.256	I1	male	Culex sp.	New Jersey Light Trap (NJLT)
stjoecty_1976_sample_00758	1976-09-06	1976-09-06	7	41.613	-86.256	I1	male	Aedes vexans	New Jersey Light Trap (NJLT)
stjoecty_1976_sample_00759	1976-09-06	1976-09-06	2	41.622	-86.392	A2	female	Aedes vexans	New Jersey Light Trap (NJLT)
stjoecty_1976_sample_00760	1976-09-06	1976-09-06	2	41.622	-86.392	A2	male	Culex sp.	New Jersey Light Trap (NJLT)
stjoecty_1976_sample_00761	1976-09-06	1976-09-06	2	41.622	-86.392	A2	male	Aedes vexans	New Jersey Light Trap (NJLT)
stjoecty_1976_sample_00762	1976-09-06	1976-09-06	2	41.622	-86.392	A2	male	Uranotaenia sapphirina	New Jersey Light Trap (NJLT)
stjoecty_1976_sample_00763	1976-09-06	1976-09-06	2	41.622	-86.392	A2	female	Culex salinarius	New Jersey Light Trap (NJLT)
stjoecty_1976_sample_00764	1976-09-06	1976-09-06	6	41.636	-86.173	D2	female	Culex salinarius	New Jersey Light Trap (NJLT)
stjoecty_1976_sample_00765	1976-09-06	1976-09-06	1	41.636	-86.173	D2	female	Aedes vexans	New Jersey Light Trap (NJLT)
stjoecty_1976_sample_00766	1976-09-06	1976-09-06	1	41.636	-86.173	D2	male	Uranotaenia sapphirina	New Jersey Light Trap (NJLT)
stjoecty_1976_sample_00767	1976-09-06	1976-09-06	2	41.636	-86.173	D2	male	Aedes vexans	New Jersey Light Trap (NJLT)
stjoecty_1976_sample_00768	1976-09-06	1976-09-06	1	41.636	-86.173	D2	male	Culex sp.	New Jersey Light Trap (NJLT)
stjoecty_1976_sample_00769	1976-09-06	1976-09-06	1	41.669	-86.278	L1	female	Culex pipiens morphological group	New Jersey Light Trap (NJLT)
stjoecty_1976_sample_00770	1976-09-06	1976-09-06	6	41.669	-86.278	L1	male	Aedes vexans	New Jersey Light Trap (NJLT)
stjoecty_1976_sample_00771	1976-09-06	1976-09-06	6	41.669	-86.278	L1	male	Culex sp.	New Jersey Light Trap (NJLT)
stjoecty_1976_sample_00772	1976-09-06	1976-09-06	1	41.669	-86.278	L1	male	Uranotaenia sapphirina	New Jersey Light Trap (NJLT)
stjoecty_1976_sample_00773	1976-09-06	1976-09-06	6	41.686	-86.179	B3	male	Aedes vexans	New Jersey Light Trap (NJLT)
stjoecty_1976_sample_00774	1976-09-06	1976-09-06	5	41.686	-86.179	B3	female	Aedes vexans	New Jersey Light Trap (NJLT)
stjoecty_1976_sample_00775	1976-09-06	1976-09-06	6	41.686	-86.179	B3	male	Culex sp.	New Jersey Light Trap (NJLT)
stjoecty_1976_sample_00776	1976-09-06	1976-09-06	2	41.687	-86.241	K3	male	Culex sp.	New Jersey Light Trap (NJLT)
stjoecty_1976_sample_00777	1976-09-06	1976-09-06	1	41.687	-86.241	K3	male	Anopheles punctipennis	New Jersey Light Trap (NJLT)
stjoecty_1976_sample_00778	1976-09-06	1976-09-06	1	41.687	-86.241	K3	female	Culex salinarius	New Jersey Light Trap (NJLT)
stjoecty_1976_sample_00779	1976-09-06	1976-09-06	1	41.687	-86.241	K3	female	Culex pipiens morphological group	New Jersey Light Trap (NJLT)
stjoecty_1976_sample_00780	1976-09-06	1976-09-06	1	41.687	-86.241	K3	female	Aedes vexans	New Jersey Light Trap (NJLT)
stjoecty_1976_sample_00781	1976-09-06	1976-09-06	1	41.688	-86.38	J1	female	Culex salinarius	New Jersey Light Trap (NJLT)
stjoecty_1976_sample_00782	1976-09-06	1976-09-06	1	41.688	-86.38	J1	female	Culex pipiens morphological group	New Jersey Light Trap (NJLT)
stjoecty_1976_sample_00783	1976-09-06	1976-09-06	1	41.688	-86.38	J1	female	Culiseta inornata	New Jersey Light Trap (NJLT)
stjoecty_1976_sample_00784	1976-09-06	1976-09-06	1	41.71322	-86.246	G1	female	Culex salinarius	New Jersey Light Trap (NJLT)
stjoecty_1976_sample_00785	1976-09-06	1976-09-06	1	41.71322	-86.246	G1	female	Culex pipiens morphological group	New Jersey Light Trap (NJLT)
stjoecty_1976_sample_00786	1976-09-06	1976-09-06	1	41.71322	-86.246	G1	male	Culex sp.	New Jersey Light Trap (NJLT)
stjoecty_1976_sample_00787	1976-09-06	1976-09-06	1	41.732	-86.191	E3	male	Culex sp.	New Jersey Light Trap (NJLT)
stjoecty_1976_sample_00788	1976-09-06	1976-09-06	1	41.73706	-86.471	F2	female	Culex pipiens morphological group	New Jersey Light Trap (NJLT)
stjoecty_1976_sample_00789	1976-09-06	1976-09-06	1	41.73706	-86.471	F2	female	Anopheles punctipennis	New Jersey Light Trap (NJLT)
stjoecty_1976_sample_00790	1976-09-06	1976-09-06	2	41.73706	-86.471	F2	female	Aedes vexans	New Jersey Light Trap (NJLT)
stjoecty_1976_sample_00791	1976-09-06	1976-09-06	1	41.73706	-86.471	F2	female	Anopheles quadrimaculatus	New Jersey Light Trap (NJLT)
stjoecty_1976_sample_00792	1976-09-06	1976-09-06	1	41.73706	-86.471	F2	female	Culiseta melanura	New Jersey Light Trap (NJLT)
stjoecty_1976_sample_00793	1976-09-06	1976-09-06	6	41.73706	-86.471	F2	female	Culex sp.	New Jersey Light Trap (NJLT)
stjoecty_1976_sample_00794	1976-09-06	1976-09-06	3	41.73706	-86.471	F2	female	Culex salinarius	New Jersey Light Trap (NJLT)
stjoecty_1976_sample_00795	1976-09-06	1976-09-06	1	41.73706	-86.471	F2	male	Aedes vexans	New Jersey Light Trap (NJLT)
stjoecty_1976_sample_00796	1976-09-06	1976-09-06	2	41.739	-86.251	H1	male	Aedes vexans	New Jersey Light Trap (NJLT)
stjoecty_1976_sample_00797	1976-09-06	1976-09-06	3	41.739	-86.251	H1	male	Anopheles punctipennis	New Jersey Light Trap (NJLT)
stjoecty_1976_sample_00798	1976-09-06	1976-09-06	2	41.739	-86.251	H1	female	Uranotaenia sapphirina	New Jersey Light Trap (NJLT)
stjoecty_1976_sample_00799	1976-09-06	1976-09-06	4	41.739	-86.251	H1	male	Culex sp.	New Jersey Light Trap (NJLT)
stjoecty_1976_sample_00800	1976-09-06	1976-09-06	5	41.74	-86.299	C1	male	Culex sp.	New Jersey Light Trap (NJLT)
stjoecty_1976_sample_00801	1976-09-06	1976-09-06	7	41.74	-86.299	C1	male	Aedes vexans	New Jersey Light Trap (NJLT)
stjoecty_1976_sample_00802	1976-09-06	1976-09-06	1	41.74	-86.299	C1	female	Psorophora ciliata	New Jersey Light Trap (NJLT)
stjoecty_1976_sample_00803	1976-09-06	1976-09-06	1	41.74	-86.299	C1	female	Culex salinarius	New Jersey Light Trap (NJLT)
stjoecty_1976_sample_00804	1976-09-07	1976-09-07	1	41.613	-86.256	I1	male	Aedes vexans	New Jersey Light Trap (NJLT)
stjoecty_1976_sample_00805	1976-09-07	1976-09-07	2	41.613	-86.256	I1	female	Aedes vexans	New Jersey Light Trap (NJLT)
stjoecty_1976_sample_00806	1976-09-07	1976-09-07	1	41.613	-86.256	I1	female	Anopheles quadrimaculatus	New Jersey Light Trap (NJLT)
stjoecty_1976_sample_00807	1976-09-07	1976-09-07	14	41.622	-86.392	A2	male	Aedes vexans	New Jersey Light Trap (NJLT)
stjoecty_1976_sample_00808	1976-09-07	1976-09-07	2	41.622	-86.392	A2	male	Aedes sp.	New Jersey Light Trap (NJLT)
stjoecty_1976_sample_00809	1976-09-07	1976-09-07	6	41.622	-86.392	A2	female	Aedes vexans	New Jersey Light Trap (NJLT)
stjoecty_1976_sample_00810	1976-09-07	1976-09-07	2	41.622	-86.392	A2	male	Anopheles quadrimaculatus	New Jersey Light Trap (NJLT)
stjoecty_1976_sample_00811	1976-09-07	1976-09-07	2	41.622	-86.392	A2	male	Uranotaenia sapphirina	New Jersey Light Trap (NJLT)
stjoecty_1976_sample_00812	1976-09-07	1976-09-07	3	41.622	-86.392	A2	female	Anopheles sp.	New Jersey Light Trap (NJLT)
stjoecty_1976_sample_00813	1976-09-07	1976-09-07	2	41.622	-86.392	A2	male	Anopheles punctipennis	New Jersey Light Trap (NJLT)
stjoecty_1976_sample_00814	1976-09-07	1976-09-07	1	41.622	-86.392	A2	female	Culex salinarius	New Jersey Light Trap (NJLT)
stjoecty_1976_sample_00815	1976-09-07	1976-09-07	3	41.622	-86.392	A2	female	Anopheles quadrimaculatus	New Jersey Light Trap (NJLT)
stjoecty_1976_sample_00816	1976-09-07	1976-09-07	14	41.622	-86.392	A2	male	Culex sp.	New Jersey Light Trap (NJLT)
stjoecty_1976_sample_00817	1976-09-07	1976-09-07	5	41.622	-86.392	A2	female	Culex pipiens morphological group	New Jersey Light Trap (NJLT)
stjoecty_1976_sample_00818	1976-09-07	1976-09-07	2	41.636	-86.173	D2	male	Culex sp.	New Jersey Light Trap (NJLT)
stjoecty_1976_sample_00819	1976-09-07	1976-09-07	2	41.636	-86.173	D2	female	Aedes vexans	New Jersey Light Trap (NJLT)
stjoecty_1976_sample_00820	1976-09-07	1976-09-07	5	41.636	-86.173	D2	female	Culex salinarius	New Jersey Light Trap (NJLT)
stjoecty_1976_sample_00821	1976-09-07	1976-09-07	1	41.669	-86.278	L1	female	Culex pipiens morphological group	New Jersey Light Trap (NJLT)
stjoecty_1976_sample_00822	1976-09-07	1976-09-07	1	41.669	-86.278	L1	female	Culex salinarius	New Jersey Light Trap (NJLT)
stjoecty_1976_sample_00823	1976-09-07	1976-09-07	3	41.669	-86.278	L1	female	Aedes vexans	New Jersey Light Trap (NJLT)
stjoecty_1976_sample_00824	1976-09-07	1976-09-07	19	41.686	-86.179	B3	male	Uranotaenia sapphirina	New Jersey Light Trap (NJLT)
stjoecty_1976_sample_00825	1976-09-07	1976-09-07	2	41.686	-86.179	B3	female	Aedes vexans	New Jersey Light Trap (NJLT)
stjoecty_1976_sample_00826	1976-09-07	1976-09-07	1	41.686	-86.179	B3	female	Culex restuans	New Jersey Light Trap (NJLT)
stjoecty_1976_sample_00827	1976-09-07	1976-09-07	1	41.686	-86.179	B3	female	Anopheles punctipennis	New Jersey Light Trap (NJLT)
stjoecty_1976_sample_00828	1976-09-07	1976-09-07	16	41.686	-86.179	B3	male	Aedes vexans	New Jersey Light Trap (NJLT)
stjoecty_1976_sample_00829	1976-09-07	1976-09-07	4	41.686	-86.179	B3	female	Uranotaenia sapphirina	New Jersey Light Trap (NJLT)
stjoecty_1976_sample_00830	1976-09-07	1976-09-07	21	41.686	-86.179	B3	male	Culex sp.	New Jersey Light Trap (NJLT)
stjoecty_1976_sample_00831	1976-09-07	1976-09-07	3	41.686	-86.179	B3	female	Anopheles quadrimaculatus	New Jersey Light Trap (NJLT)
stjoecty_1976_sample_00832	1976-09-07	1976-09-07	1	41.686	-86.179	B3	female	Culex pipiens morphological group	New Jersey Light Trap (NJLT)
stjoecty_1976_sample_00833	1976-09-07	1976-09-07	1	41.686	-86.179	B3	male	Aedes hendersoni	New Jersey Light Trap (NJLT)
stjoecty_1976_sample_00834	1976-09-07	1976-09-07	1	41.686	-86.179	B3	male	Aedes triseriatus	New Jersey Light Trap (NJLT)
stjoecty_1976_sample_00835	1976-09-07	1976-09-07	1	41.686	-86.179	B3	female	Aedes triseriatus	New Jersey Light Trap (NJLT)
stjoecty_1976_sample_00836	1976-09-07	1976-09-07	1	41.687	-86.241	K3	male	Aedes vexans	New Jersey Light Trap (NJLT)
stjoecty_1976_sample_00837	1976-09-07	1976-09-07	1	41.687	-86.241	K3	female	Anopheles punctipennis	New Jersey Light Trap (NJLT)
stjoecty_1976_sample_00838	1976-09-07	1976-09-07	2	41.687	-86.241	K3	female	Culex salinarius	New Jersey Light Trap (NJLT)
stjoecty_1976_sample_00839	1976-09-07	1976-09-07	4	41.687	-86.241	K3	male	Culex sp.	New Jersey Light Trap (NJLT)
stjoecty_1976_sample_00840	1976-09-07	1976-09-07	4	41.687	-86.241	K3	female	Aedes vexans	New Jersey Light Trap (NJLT)
stjoecty_1976_sample_00841	1976-09-07	1976-09-07	4	41.687	-86.241	K3	female	Culex pipiens morphological group	New Jersey Light Trap (NJLT)
stjoecty_1976_sample_00842	1976-09-07	1976-09-07	1	41.688	-86.38	J1	female	Aedes vexans	New Jersey Light Trap (NJLT)
stjoecty_1976_sample_00843	1976-09-07	1976-09-07	1	41.688	-86.38	J1	female	Culex pipiens morphological group	New Jersey Light Trap (NJLT)
stjoecty_1976_sample_00844	1976-09-07	1976-09-07	1	41.71322	-86.246	G1	male	Aedes hendersoni	New Jersey Light Trap (NJLT)
stjoecty_1976_sample_00845	1976-09-07	1976-09-07	1	41.71322	-86.246	G1	female	Anopheles punctipennis	New Jersey Light Trap (NJLT)
stjoecty_1976_sample_00846	1976-09-07	1976-09-07	2	41.71322	-86.246	G1	male	Aedes vexans	New Jersey Light Trap (NJLT)
stjoecty_1976_sample_00847	1976-09-07	1976-09-07	3	41.71322	-86.246	G1	male	Culex sp.	New Jersey Light Trap (NJLT)
stjoecty_1976_sample_00848	1976-09-07	1976-09-07	1	41.732	-86.191	E3	female	Aedes vexans	New Jersey Light Trap (NJLT)
stjoecty_1976_sample_00849	1976-09-07	1976-09-07	1	41.732	-86.191	E3	female	Culex pipiens morphological group	New Jersey Light Trap (NJLT)
stjoecty_1976_sample_00850	1976-09-07	1976-09-07	2	41.73706	-86.471	F2	male	Aedes vexans	New Jersey Light Trap (NJLT)
stjoecty_1976_sample_00851	1976-09-07	1976-09-07	2	41.73706	-86.471	F2	male	Culex sp.	New Jersey Light Trap (NJLT)
stjoecty_1976_sample_00852	1976-09-07	1976-09-07	1	41.73706	-86.471	F2	female	Culex pipiens morphological group	New Jersey Light Trap (NJLT)
stjoecty_1976_sample_00853	1976-09-07	1976-09-07	1	41.739	-86.251	H1	male	Culex sp.	New Jersey Light Trap (NJLT)
stjoecty_1976_sample_00854	1976-09-07	1976-09-07	2	41.739	-86.251	H1	male	Aedes vexans	New Jersey Light Trap (NJLT)
stjoecty_1976_sample_00855	1976-09-07	1976-09-07	1	41.739	-86.251	H1	female	Culex pipiens morphological group	New Jersey Light Trap (NJLT)
stjoecty_1976_sample_00856	1976-09-07	1976-09-07	1	41.739	-86.251	H1	female	Anopheles quadrimaculatus	New Jersey Light Trap (NJLT)
stjoecty_1976_sample_00857	1976-09-07	1976-09-07	1	41.74	-86.299	C1	female	Culex salinarius	New Jersey Light Trap (NJLT)
stjoecty_1976_sample_00858	1976-09-07	1976-09-07	4	41.74	-86.299	C1	male	Culex sp.	New Jersey Light Trap (NJLT)
stjoecty_1976_sample_00859	1976-09-07	1976-09-07	2	41.74	-86.299	C1	male	Aedes vexans	New Jersey Light Trap (NJLT)
stjoecty_1976_sample_00860	1976-09-07	1976-09-07	2	41.74	-86.299	C1	female	Anopheles quadrimaculatus	New Jersey Light Trap (NJLT)
stjoecty_1976_sample_00861	1976-09-08	1976-09-08	1	41.613	-86.256	I1	female	Coquillettidia perturbans	New Jersey Light Trap (NJLT)
stjoecty_1976_sample_00862	1976-09-08	1976-09-08	2	41.613	-86.256	I1	female	Aedes vexans	New Jersey Light Trap (NJLT)
stjoecty_1976_sample_00863	1976-09-08	1976-09-08	1	41.613	-86.256	I1	female	Anopheles quadrimaculatus	New Jersey Light Trap (NJLT)
stjoecty_1976_sample_00864	1976-09-08	1976-09-08	3	41.613	-86.256	I1	female	Culex salinarius	New Jersey Light Trap (NJLT)
stjoecty_1976_sample_00865	1976-09-08	1976-09-08	1	41.613	-86.256	I1	female	Uranotaenia sapphirina	New Jersey Light Trap (NJLT)
stjoecty_1976_sample_00866	1976-09-08	1976-09-08	5	41.613	-86.256	I1	female	Culex pipiens morphological group	New Jersey Light Trap (NJLT)
stjoecty_1976_sample_00867	1976-09-08	1976-09-08	11	41.622	-86.392	A2	male	Aedes vexans	New Jersey Light Trap (NJLT)
stjoecty_1976_sample_00868	1976-09-08	1976-09-08	12	41.622	-86.392	A2	female	Aedes vexans	New Jersey Light Trap (NJLT)
stjoecty_1976_sample_00869	1976-09-08	1976-09-08	6	41.622	-86.392	A2	male	Culex sp.	New Jersey Light Trap (NJLT)
stjoecty_1976_sample_00870	1976-09-08	1976-09-08	2	41.622	-86.392	A2	male	Anopheles quadrimaculatus	New Jersey Light Trap (NJLT)
stjoecty_1976_sample_00871	1976-09-08	1976-09-08	1	41.622	-86.392	A2	female	Anopheles punctipennis	New Jersey Light Trap (NJLT)
stjoecty_1976_sample_00872	1976-09-08	1976-09-08	4	41.622	-86.392	A2	female	Anopheles quadrimaculatus	New Jersey Light Trap (NJLT)
stjoecty_1976_sample_00873	1976-09-08	1976-09-08	5	41.622	-86.392	A2	female	Culiseta morsitans	New Jersey Light Trap (NJLT)
stjoecty_1976_sample_00874	1976-09-08	1976-09-08	5	41.636	-86.173	D2	female	Aedes vexans	New Jersey Light Trap (NJLT)
stjoecty_1976_sample_00875	1976-09-08	1976-09-08	2	41.636	-86.173	D2	female	Culex salinarius	New Jersey Light Trap (NJLT)
stjoecty_1976_sample_00876	1976-09-08	1976-09-08	1	41.636	-86.173	D2	male	Aedes vexans	New Jersey Light Trap (NJLT)
stjoecty_1976_sample_00877	1976-09-08	1976-09-08	1	41.669	-86.278	L1	male	Culex sp.	New Jersey Light Trap (NJLT)
stjoecty_1976_sample_00878	1976-09-08	1976-09-08	1	41.669	-86.278	L1	male	Aedes vexans	New Jersey Light Trap (NJLT)
stjoecty_1976_sample_00879	1976-09-08	1976-09-08	4	41.669	-86.278	L1	female	Culex pipiens morphological group	New Jersey Light Trap (NJLT)
stjoecty_1976_sample_00880	1976-09-08	1976-09-08	1	41.686	-86.179	B3	male	Aedes sp.	New Jersey Light Trap (NJLT)
stjoecty_1976_sample_00881	1976-09-08	1976-09-08	3	41.686	-86.179	B3	male	Culex sp.	New Jersey Light Trap (NJLT)
stjoecty_1976_sample_00882	1976-09-08	1976-09-08	1	41.686	-86.179	B3	female	Aedes trivittatus	New Jersey Light Trap (NJLT)
stjoecty_1976_sample_00883	1976-09-08	1976-09-08	4	41.686	-86.179	B3	female	Aedes vexans	New Jersey Light Trap (NJLT)
stjoecty_1976_sample_00884	1976-09-08	1976-09-08	1	41.686	-86.179	B3	female	Anopheles punctipennis	New Jersey Light Trap (NJLT)
stjoecty_1976_sample_00885	1976-09-08	1976-09-08	3	41.686	-86.179	B3	female	Culex pipiens morphological group	New Jersey Light Trap (NJLT)
stjoecty_1976_sample_00886	1976-09-08	1976-09-08	2	41.686	-86.179	B3	male	Uranotaenia sapphirina	New Jersey Light Trap (NJLT)
stjoecty_1976_sample_00887	1976-09-08	1976-09-08	3	41.686	-86.179	B3	male	Aedes vexans	New Jersey Light Trap (NJLT)
stjoecty_1976_sample_00888	1976-09-08	1976-09-08	5	41.688	-86.38	J1	female	Anopheles walkeri	New Jersey Light Trap (NJLT)
stjoecty_1976_sample_00889	1976-09-08	1976-09-08	1	41.688	-86.38	J1	female	Anopheles quadrimaculatus	New Jersey Light Trap (NJLT)
stjoecty_1976_sample_00890	1976-09-08	1976-09-08	1	41.688	-86.38	J1	female	Culex salinarius	New Jersey Light Trap (NJLT)
stjoecty_1976_sample_00891	1976-09-08	1976-09-08	1	41.688	-86.38	J1	female	Culex pipiens morphological group	New Jersey Light Trap (NJLT)
stjoecty_1976_sample_00892	1976-09-08	1976-09-08	5	41.688	-86.38	J1	female	Aedes vexans	New Jersey Light Trap (NJLT)
stjoecty_1976_sample_00893	1976-09-08	1976-09-08	1	41.688	-86.38	J1	female	Coquillettidia perturbans	New Jersey Light Trap (NJLT)
stjoecty_1976_sample_00894	1976-09-08	1976-09-08	1	41.71322	-86.246	G1	female	Coquillettidia perturbans	New Jersey Light Trap (NJLT)
stjoecty_1976_sample_00895	1976-09-08	1976-09-08	4	41.71322	-86.246	G1	male	Culex sp.	New Jersey Light Trap (NJLT)
stjoecty_1976_sample_00896	1976-09-08	1976-09-08	1	41.71322	-86.246	G1	female	Culex pipiens morphological group	New Jersey Light Trap (NJLT)
stjoecty_1976_sample_00897	1976-09-08	1976-09-08	1	41.71322	-86.246	G1	female	Aedes vexans	New Jersey Light Trap (NJLT)
stjoecty_1976_sample_00898	1976-09-08	1976-09-08	1	41.732	-86.191	E3	male	Culex sp.	New Jersey Light Trap (NJLT)
stjoecty_1976_sample_00899	1976-09-08	1976-09-08	4	41.732	-86.191	E3	female	Culex pipiens morphological group	New Jersey Light Trap (NJLT)
stjoecty_1976_sample_00900	1976-09-08	1976-09-08	1	41.73706	-86.471	F2	female	Aedes vexans	New Jersey Light Trap (NJLT)
stjoecty_1976_sample_00901	1976-09-08	1976-09-08	1	41.73706	-86.471	F2	male	Culex sp.	New Jersey Light Trap (NJLT)
stjoecty_1976_sample_00902	1976-09-08	1976-09-08	1	41.739	-86.251	H1	female	Culex pipiens morphological group	New Jersey Light Trap (NJLT)
stjoecty_1976_sample_00903	1976-09-08	1976-09-08	4	41.739	-86.251	H1	female	Aedes vexans	New Jersey Light Trap (NJLT)
stjoecty_1976_sample_00904	1976-09-08	1976-09-08	2	41.739	-86.251	H1	female	Anopheles quadrimaculatus	New Jersey Light Trap (NJLT)
stjoecty_1976_sample_00905	1976-09-08	1976-09-08	2	41.739	-86.251	H1	female	Culex salinarius	New Jersey Light Trap (NJLT)
stjoecty_1976_sample_00906	1976-09-09	1976-09-09	1	41.669	-86.278	L1	female	Aedes vexans	New Jersey Light Trap (NJLT)
stjoecty_1976_sample_00907	1976-09-09	1976-09-09	1	41.686	-86.179	B3	male	Culex sp.	New Jersey Light Trap (NJLT)
stjoecty_1976_sample_00908	1976-09-09	1976-09-09	2	41.687	-86.241	K3	male	Culex sp.	New Jersey Light Trap (NJLT)
stjoecty_1976_sample_00909	1976-09-09	1976-09-09	1	41.688	-86.38	J1	female	Aedes vexans	New Jersey Light Trap (NJLT)
stjoecty_1976_sample_00910	1976-09-09	1976-09-09	1	41.73706	-86.471	F2	male	Culex sp.	New Jersey Light Trap (NJLT)
stjoecty_1976_sample_00911	1976-09-09	1976-09-09	1	41.739	-86.251	H1	female	Aedes vexans	New Jersey Light Trap (NJLT)
stjoecty_1976_sample_00912	1976-09-09	1976-09-09	1	41.739	-86.251	H1	female	Culex pipiens morphological group	New Jersey Light Trap (NJLT)
stjoecty_1976_sample_00913	1976-09-12	1976-09-12	7	41.613	-86.256	I1	female	Culex pipiens morphological group	New Jersey Light Trap (NJLT)
stjoecty_1976_sample_00914	1976-09-12	1976-09-12	1	41.613	-86.256	I1	female	Anopheles quadrimaculatus	New Jersey Light Trap (NJLT)
stjoecty_1976_sample_00915	1976-09-12	1976-09-12	1	41.613	-86.256	I1	female	Culiseta inornata	New Jersey Light Trap (NJLT)
stjoecty_1976_sample_00916	1976-09-12	1976-09-12	4	41.613	-86.256	I1	male	Aedes vexans	New Jersey Light Trap (NJLT)
stjoecty_1976_sample_00917	1976-09-12	1976-09-12	4	41.613	-86.256	I1	female	Aedes vexans	New Jersey Light Trap (NJLT)
stjoecty_1976_sample_00918	1976-09-12	1976-09-12	4	41.613	-86.256	I1	female	Culex salinarius	New Jersey Light Trap (NJLT)
stjoecty_1976_sample_00919	1976-09-12	1976-09-12	8	41.622	-86.392	A2	male	Aedes vexans	New Jersey Light Trap (NJLT)
stjoecty_1976_sample_00920	1976-09-12	1976-09-12	2	41.622	-86.392	A2	male	Culex sp.	New Jersey Light Trap (NJLT)
stjoecty_1976_sample_00921	1976-09-12	1976-09-12	1	41.622	-86.392	A2	female	Culex pipiens morphological group	New Jersey Light Trap (NJLT)
stjoecty_1976_sample_00922	1976-09-12	1976-09-12	1	41.622	-86.392	A2	female	Aedes vexans	New Jersey Light Trap (NJLT)
stjoecty_1976_sample_00923	1976-09-12	1976-09-12	3	41.669	-86.278	L1	male	Culex sp.	New Jersey Light Trap (NJLT)
stjoecty_1976_sample_00924	1976-09-12	1976-09-12	1	41.669	-86.278	L1	male	Aedes vexans	New Jersey Light Trap (NJLT)
stjoecty_1976_sample_00925	1976-09-12	1976-09-12	1	41.669	-86.278	L1	female	Culex salinarius	New Jersey Light Trap (NJLT)
stjoecty_1976_sample_00926	1976-09-12	1976-09-12	1	41.686	-86.179	B3	female	Culex pipiens morphological group	New Jersey Light Trap (NJLT)
stjoecty_1976_sample_00927	1976-09-12	1976-09-12	2	41.686	-86.179	B3	female	Culex salinarius	New Jersey Light Trap (NJLT)
stjoecty_1976_sample_00928	1976-09-12	1976-09-12	4	41.686	-86.179	B3	male	Culex sp.	New Jersey Light Trap (NJLT)
stjoecty_1976_sample_00929	1976-09-12	1976-09-12	1	41.686	-86.179	B3	female	Culex territans	New Jersey Light Trap (NJLT)
stjoecty_1976_sample_00930	1976-09-12	1976-09-12	2	41.686	-86.179	B3	male	Aedes vexans	New Jersey Light Trap (NJLT)
stjoecty_1976_sample_00931	1976-09-12	1976-09-12	1	41.686	-86.179	B3	female	Anopheles quadrimaculatus	New Jersey Light Trap (NJLT)
stjoecty_1976_sample_00932	1976-09-12	1976-09-12	1	41.687	-86.241	K3	female	Aedes vexans	New Jersey Light Trap (NJLT)
stjoecty_1976_sample_00933	1976-09-12	1976-09-12	3	41.687	-86.241	K3	female	Culex salinarius	New Jersey Light Trap (NJLT)
stjoecty_1976_sample_00934	1976-09-12	1976-09-12	2	41.687	-86.241	K3	male	Culex sp.	New Jersey Light Trap (NJLT)
stjoecty_1976_sample_00935	1976-09-12	1976-09-12	1	41.687	-86.241	K3	female	Culex pipiens morphological group	New Jersey Light Trap (NJLT)
stjoecty_1976_sample_00936	1976-09-12	1976-09-12	3	41.688	-86.38	J1	female	Culex pipiens morphological group	New Jersey Light Trap (NJLT)
stjoecty_1976_sample_00937	1976-09-12	1976-09-12	1	41.688	-86.38	J1	female	Coquillettidia perturbans	New Jersey Light Trap (NJLT)
stjoecty_1976_sample_00938	1976-09-12	1976-09-12	1	41.688	-86.38	J1	male	Culex sp.	New Jersey Light Trap (NJLT)
stjoecty_1976_sample_00939	1976-09-12	1976-09-12	2	41.688	-86.38	J1	male	Uranotaenia sapphirina	New Jersey Light Trap (NJLT)
stjoecty_1976_sample_00940	1976-09-12	1976-09-12	2	41.688	-86.38	J1	female	Aedes vexans	New Jersey Light Trap (NJLT)
stjoecty_1976_sample_00941	1976-09-12	1976-09-12	1	41.688	-86.38	J1	female	Anopheles punctipennis	New Jersey Light Trap (NJLT)
stjoecty_1976_sample_00942	1976-09-12	1976-09-12	1	41.688	-86.38	J1	female	Anopheles quadrimaculatus	New Jersey Light Trap (NJLT)
stjoecty_1976_sample_00943	1976-09-12	1976-09-12	1	41.71322	-86.246	G1	female	Culex pipiens morphological group	New Jersey Light Trap (NJLT)
stjoecty_1976_sample_00944	1976-09-12	1976-09-12	1	41.71322	-86.246	G1	male	Aedes vexans	New Jersey Light Trap (NJLT)
stjoecty_1976_sample_00945	1976-09-12	1976-09-12	1	41.71322	-86.246	G1	male	Uranotaenia sapphirina	New Jersey Light Trap (NJLT)
stjoecty_1976_sample_00946	1976-09-12	1976-09-12	1	41.739	-86.251	H1	female	Culex pipiens morphological group	New Jersey Light Trap (NJLT)
stjoecty_1976_sample_00947	1976-09-12	1976-09-12	2	41.739	-86.251	H1	male	Culex sp.	New Jersey Light Trap (NJLT)
stjoecty_1976_sample_00948	1976-09-13	1976-09-13	1	41.613	-86.256	I1	female	Coquillettidia perturbans	New Jersey Light Trap (NJLT)
stjoecty_1976_sample_00949	1976-09-13	1976-09-13	3	41.613	-86.256	I1	female	Culex salinarius	New Jersey Light Trap (NJLT)
stjoecty_1976_sample_00950	1976-09-13	1976-09-13	3	41.613	-86.256	I1	female	Culex pipiens morphological group	New Jersey Light Trap (NJLT)
stjoecty_1976_sample_00951	1976-09-13	1976-09-13	1	41.613	-86.256	I1	female	Aedes vexans	New Jersey Light Trap (NJLT)
stjoecty_1976_sample_00952	1976-09-13	1976-09-13	1	41.613	-86.256	I1	male	Anopheles punctipennis	New Jersey Light Trap (NJLT)
stjoecty_1976_sample_00953	1976-09-13	1976-09-13	1	41.613	-86.256	I1	female	Anopheles quadrimaculatus	New Jersey Light Trap (NJLT)
stjoecty_1976_sample_00954	1976-09-13	1976-09-13	2	41.622	-86.392	A2	male	Aedes vexans	New Jersey Light Trap (NJLT)
stjoecty_1976_sample_00955	1976-09-13	1976-09-13	3	41.622	-86.392	A2	male	Uranotaenia sapphirina	New Jersey Light Trap (NJLT)
stjoecty_1976_sample_00956	1976-09-13	1976-09-13	1	41.622	-86.392	A2	male	Aedes sp.	New Jersey Light Trap (NJLT)
stjoecty_1976_sample_00957	1976-09-13	1976-09-13	1	41.622	-86.392	A2	female	Aedes vexans	New Jersey Light Trap (NJLT)
stjoecty_1976_sample_00958	1976-09-13	1976-09-13	1	41.636	-86.173	D2	female	Aedes vexans	New Jersey Light Trap (NJLT)
stjoecty_1976_sample_00959	1976-09-13	1976-09-13	1	41.636	-86.173	D2	female	Culiseta melanura	New Jersey Light Trap (NJLT)
stjoecty_1976_sample_00960	1976-09-13	1976-09-13	3	41.636	-86.173	D2	female	Culex salinarius	New Jersey Light Trap (NJLT)
stjoecty_1976_sample_00961	1976-09-13	1976-09-13	1	41.669	-86.278	L1	female	Culex salinarius	New Jersey Light Trap (NJLT)
stjoecty_1976_sample_00962	1976-09-13	1976-09-13	1	41.669	-86.278	L1	male	Culex sp.	New Jersey Light Trap (NJLT)
stjoecty_1976_sample_00963	1976-09-13	1976-09-13	6	41.686	-86.179	B3	male	Culex sp.	New Jersey Light Trap (NJLT)
stjoecty_1976_sample_00964	1976-09-13	1976-09-13	1	41.686	-86.179	B3	male	Uranotaenia sapphirina	New Jersey Light Trap (NJLT)
stjoecty_1976_sample_00965	1976-09-13	1976-09-13	1	41.686	-86.179	B3	female	Anopheles quadrimaculatus	New Jersey Light Trap (NJLT)
stjoecty_1976_sample_00966	1976-09-13	1976-09-13	2	41.686	-86.179	B3	female	Aedes vexans	New Jersey Light Trap (NJLT)
stjoecty_1976_sample_00967	1976-09-13	1976-09-13	2	41.686	-86.179	B3	male	Aedes vexans	New Jersey Light Trap (NJLT)
stjoecty_1976_sample_00968	1976-09-13	1976-09-13	1	41.686	-86.179	B3	female	Anopheles punctipennis	New Jersey Light Trap (NJLT)
stjoecty_1976_sample_00969	1976-09-13	1976-09-13	1	41.686	-86.179	B3	male	Aedes sp.	New Jersey Light Trap (NJLT)
stjoecty_1976_sample_00970	1976-09-13	1976-09-13	3	41.686	-86.179	B3	female	Culex salinarius	New Jersey Light Trap (NJLT)
stjoecty_1976_sample_00971	1976-09-13	1976-09-13	2	41.687	-86.241	K3	female	Culex pipiens morphological group	New Jersey Light Trap (NJLT)
stjoecty_1976_sample_00972	1976-09-13	1976-09-13	1	41.688	-86.38	J1	female	Anopheles quadrimaculatus	New Jersey Light Trap (NJLT)
stjoecty_1976_sample_00973	1976-09-13	1976-09-13	2	41.688	-86.38	J1	female	Culex salinarius	New Jersey Light Trap (NJLT)
stjoecty_1976_sample_00974	1976-09-13	1976-09-13	1	41.688	-86.38	J1	female	Anopheles walkeri	New Jersey Light Trap (NJLT)
stjoecty_1976_sample_00975	1976-09-13	1976-09-13	1	41.688	-86.38	J1	female	Aedes vexans	New Jersey Light Trap (NJLT)
stjoecty_1976_sample_00976	1976-09-13	1976-09-13	8	41.688	-86.38	J1	female	Culex pipiens morphological group	New Jersey Light Trap (NJLT)
stjoecty_1976_sample_00977	1976-09-13	1976-09-13	1	41.71322	-86.246	G1	female	Aedes vexans	New Jersey Light Trap (NJLT)
stjoecty_1976_sample_00978	1976-09-13	1976-09-13	1	41.71322	-86.246	G1	male	Culex sp.	New Jersey Light Trap (NJLT)
stjoecty_1976_sample_00979	1976-09-13	1976-09-13	1	41.739	-86.251	H1	female	Anopheles walkeri	New Jersey Light Trap (NJLT)
stjoecty_1976_sample_00980	1976-09-13	1976-09-13	1	41.739	-86.251	H1	female	Culex pipiens morphological group	New Jersey Light Trap (NJLT)
stjoecty_1976_sample_00981	1976-09-13	1976-09-13	1	41.739	-86.251	H1	female	Anopheles punctipennis	New Jersey Light Trap (NJLT)
stjoecty_1976_sample_00982	1976-09-13	1976-09-13	1	41.739	-86.251	H1	male	Culex sp.	New Jersey Light Trap (NJLT)
stjoecty_1976_sample_00983	1976-09-13	1976-09-13	1	41.739	-86.251	H1	male	Anopheles quadrimaculatus	New Jersey Light Trap (NJLT)
stjoecty_1976_sample_00984	1976-09-13	1976-09-13	1	41.74	-86.299	C1	female	Culiseta inornata	New Jersey Light Trap (NJLT)
stjoecty_1976_sample_00985	1976-09-14	1976-09-14	1	41.613	-86.256	I1	female	Anopheles quadrimaculatus	New Jersey Light Trap (NJLT)
stjoecty_1976_sample_00986	1976-09-14	1976-09-14	4	41.613	-86.256	I1	female	Culex pipiens morphological group	New Jersey Light Trap (NJLT)
stjoecty_1976_sample_00987	1976-09-14	1976-09-14	1	41.613	-86.256	I1	female	Coquillettidia perturbans	New Jersey Light Trap (NJLT)
stjoecty_1976_sample_00988	1976-09-14	1976-09-14	3	41.669	-86.278	L1	male	Culex sp.	New Jersey Light Trap (NJLT)
stjoecty_1976_sample_00989	1976-09-14	1976-09-14	1	41.686	-86.179	B3	female	Culex pipiens morphological group	New Jersey Light Trap (NJLT)
stjoecty_1976_sample_00990	1976-09-14	1976-09-14	1	41.686	-86.179	B3	female	Culex salinarius	New Jersey Light Trap (NJLT)
stjoecty_1976_sample_00991	1976-09-14	1976-09-14	3	41.686	-86.179	B3	female	Aedes vexans	New Jersey Light Trap (NJLT)
stjoecty_1976_sample_00992	1976-09-14	1976-09-14	3	41.686	-86.179	B3	male	Culex sp.	New Jersey Light Trap (NJLT)
stjoecty_1976_sample_00993	1976-09-14	1976-09-14	2	41.688	-86.38	J1	female	Aedes vexans	New Jersey Light Trap (NJLT)
stjoecty_1976_sample_00994	1976-09-14	1976-09-14	1	41.71322	-86.246	G1	female	Aedes vexans	New Jersey Light Trap (NJLT)
stjoecty_1976_sample_00995	1976-09-14	1976-09-14	1	41.71322	-86.246	G1	male	Culex sp.	New Jersey Light Trap (NJLT)
stjoecty_1976_sample_00996	1976-09-14	1976-09-14	1	41.739	-86.251	H1	female	Anopheles punctipennis	New Jersey Light Trap (NJLT)
stjoecty_1976_sample_00997	1976-09-14	1976-09-14	1	41.739	-86.251	H1	female	Aedes sticticus	New Jersey Light Trap (NJLT)
stjoecty_1976_sample_00998	1976-09-14	1976-09-14	2	41.739	-86.251	H1	female	Culex pipiens morphological group	New Jersey Light Trap (NJLT)
stjoecty_1976_sample_00999	1976-09-14	1976-09-14	2	41.739	-86.251	H1	female	Aedes vexans	New Jersey Light Trap (NJLT)
stjoecty_1976_sample_01000	1976-09-14	1976-09-14	1	41.739	-86.251	H1	female	Culex salinarius	New Jersey Light Trap (NJLT)
stjoecty_1976_sample_01001	1976-09-14	1976-09-14	1	41.74	-86.299	C1	male	Culex sp.	New Jersey Light Trap (NJLT)
stjoecty_1976_sample_01002	1976-09-15	1976-09-15	4	41.613	-86.256	I1	male	Culex sp.	New Jersey Light Trap (NJLT)
stjoecty_1976_sample_01003	1976-09-15	1976-09-15	1	41.613	-86.256	I1	female	Aedes vexans	New Jersey Light Trap (NJLT)
stjoecty_1976_sample_01004	1976-09-15	1976-09-15	9	41.613	-86.256	I1	female	Culex pipiens morphological group	New Jersey Light Trap (NJLT)
stjoecty_1976_sample_01005	1976-09-15	1976-09-15	3	41.613	-86.256	I1	female	Culex salinarius	New Jersey Light Trap (NJLT)
stjoecty_1976_sample_01006	1976-09-15	1976-09-15	1	41.622	-86.392	A2	female	Aedes vexans	New Jersey Light Trap (NJLT)
stjoecty_1976_sample_01007	1976-09-15	1976-09-15	2	41.622	-86.392	A2	male	Culex sp.	New Jersey Light Trap (NJLT)
stjoecty_1976_sample_01008	1976-09-15	1976-09-15	1	41.622	-86.392	A2	male	Anopheles quadrimaculatus	New Jersey Light Trap (NJLT)
stjoecty_1976_sample_01009	1976-09-15	1976-09-15	3	41.669	-86.278	L1	male	Culex sp.	New Jersey Light Trap (NJLT)
stjoecty_1976_sample_01010	1976-09-15	1976-09-15	1	41.686	-86.179	B3	female	Anopheles quadrimaculatus	New Jersey Light Trap (NJLT)
stjoecty_1976_sample_01011	1976-09-15	1976-09-15	1	41.687	-86.241	K3	female	Culiseta inornata	New Jersey Light Trap (NJLT)
stjoecty_1976_sample_01012	1976-09-15	1976-09-15	1	41.687	-86.241	K3	female	Aedes vexans	New Jersey Light Trap (NJLT)
stjoecty_1976_sample_01013	1976-09-15	1976-09-15	1	41.687	-86.241	K3	female	Culex pipiens morphological group	New Jersey Light Trap (NJLT)
stjoecty_1976_sample_01014	1976-09-15	1976-09-15	1	41.687	-86.241	K3	female	Aedes hendersoni	New Jersey Light Trap (NJLT)
stjoecty_1976_sample_01015	1976-09-15	1976-09-15	2	41.71322	-86.246	G1	female	Culex pipiens morphological group	New Jersey Light Trap (NJLT)
stjoecty_1976_sample_01016	1976-09-16	1976-09-16	1	41.613	-86.256	I1	male	Aedes triseriatus	New Jersey Light Trap (NJLT)
stjoecty_1976_sample_01017	1976-09-16	1976-09-16	1	41.613	-86.256	I1	female	Anopheles punctipennis	New Jersey Light Trap (NJLT)
stjoecty_1976_sample_01018	1976-09-16	1976-09-16	1	41.613	-86.256	I1	female	Culiseta inornata	New Jersey Light Trap (NJLT)
stjoecty_1976_sample_01019	1976-09-16	1976-09-16	2	41.613	-86.256	I1	female	Culex pipiens morphological group	New Jersey Light Trap (NJLT)
stjoecty_1976_sample_01020	1976-09-16	1976-09-16	4	41.613	-86.256	I1	male	Culex sp.	New Jersey Light Trap (NJLT)
stjoecty_1976_sample_01021	1976-09-16	1976-09-16	1	41.613	-86.256	I1	female	Aedes vexans	New Jersey Light Trap (NJLT)
stjoecty_1976_sample_01022	1976-09-16	1976-09-16	1	41.622	-86.392	A2	male	Culex sp.	New Jersey Light Trap (NJLT)
stjoecty_1976_sample_01023	1976-09-16	1976-09-16	2	41.669	-86.278	L1	male	Culex sp.	New Jersey Light Trap (NJLT)
stjoecty_1976_sample_01024	1976-09-16	1976-09-16	1	41.686	-86.179	B3	female	Aedes sp.	New Jersey Light Trap (NJLT)
stjoecty_1976_sample_01025	1976-09-16	1976-09-16	2	41.686	-86.179	B3	female	Culex pipiens morphological group	New Jersey Light Trap (NJLT)
stjoecty_1976_sample_01026	1976-09-16	1976-09-16	1	41.687	-86.241	K3	female	Aedes vexans	New Jersey Light Trap (NJLT)
stjoecty_1976_sample_01027	1976-09-16	1976-09-16	1	41.688	-86.38	J1	female	Culex pipiens morphological group	New Jersey Light Trap (NJLT)
stjoecty_1976_sample_01028	1976-09-16	1976-09-16	1	41.739	-86.251	H1	male	Culex sp.	New Jersey Light Trap (NJLT)
stjoecty_1976_sample_01029	1976-09-16	1976-09-16	1	41.739	-86.251	H1	female	Culex pipiens morphological group	New Jersey Light Trap (NJLT)
stjoecty_1976_sample_01030	1976-09-19	1976-09-19	5	41.613	-86.256	I1	female	Culex pipiens morphological group	New Jersey Light Trap (NJLT)
stjoecty_1976_sample_01031	1976-09-19	1976-09-19	3	41.613	-86.256	I1	female	Anopheles quadrimaculatus	New Jersey Light Trap (NJLT)
stjoecty_1976_sample_01032	1976-09-19	1976-09-19	1	41.613	-86.256	I1	male	Aedes vexans	New Jersey Light Trap (NJLT)
stjoecty_1976_sample_01033	1976-09-19	1976-09-19	1	41.613	-86.256	I1	male	Anopheles quadrimaculatus	New Jersey Light Trap (NJLT)
stjoecty_1976_sample_01034	1976-09-19	1976-09-19	1	41.613	-86.256	I1	female	Uranotaenia sapphirina	New Jersey Light Trap (NJLT)
stjoecty_1976_sample_01035	1976-09-19	1976-09-19	3	41.613	-86.256	I1	male	Culex sp.	New Jersey Light Trap (NJLT)
stjoecty_1976_sample_01036	1976-09-19	1976-09-19	3	41.613	-86.256	I1	female	Culex salinarius	New Jersey Light Trap (NJLT)
stjoecty_1976_sample_01037	1976-09-19	1976-09-19	3	41.622	-86.392	A2	female	Aedes vexans	New Jersey Light Trap (NJLT)
stjoecty_1976_sample_01038	1976-09-19	1976-09-19	1	41.622	-86.392	A2	female	Culex salinarius	New Jersey Light Trap (NJLT)
stjoecty_1976_sample_01039	1976-09-19	1976-09-19	2	41.622	-86.392	A2	male	Culex sp.	New Jersey Light Trap (NJLT)
stjoecty_1976_sample_01040	1976-09-19	1976-09-19	3	41.636	-86.173	D2	male	Culex sp.	New Jersey Light Trap (NJLT)
stjoecty_1976_sample_01041	1976-09-19	1976-09-19	1	41.636	-86.173	D2	female	Anopheles quadrimaculatus	New Jersey Light Trap (NJLT)
stjoecty_1976_sample_01042	1976-09-19	1976-09-19	2	41.636	-86.173	D2	female	Culex pipiens morphological group	New Jersey Light Trap (NJLT)
stjoecty_1976_sample_01043	1976-09-19	1976-09-19	1	41.669	-86.278	L1	female	Culex salinarius	New Jersey Light Trap (NJLT)
stjoecty_1976_sample_01044	1976-09-19	1976-09-19	1	41.669	-86.278	L1	female	Culex pipiens morphological group	New Jersey Light Trap (NJLT)
stjoecty_1976_sample_01045	1976-09-19	1976-09-19	2	41.669	-86.278	L1	male	Culex sp.	New Jersey Light Trap (NJLT)
stjoecty_1976_sample_01046	1976-09-19	1976-09-19	1	41.686	-86.179	B3	female	Aedes vexans	New Jersey Light Trap (NJLT)
stjoecty_1976_sample_01047	1976-09-19	1976-09-19	4	41.686	-86.179	B3	female	Culex pipiens morphological group	New Jersey Light Trap (NJLT)
stjoecty_1976_sample_01048	1976-09-19	1976-09-19	2	41.686	-86.179	B3	male	Culex sp.	New Jersey Light Trap (NJLT)
stjoecty_1976_sample_01049	1976-09-19	1976-09-19	1	41.687	-86.241	K3	female	Culex pipiens morphological group	New Jersey Light Trap (NJLT)
stjoecty_1976_sample_01050	1976-09-19	1976-09-19	2	41.687	-86.241	K3	female	Culex sp.	New Jersey Light Trap (NJLT)
stjoecty_1976_sample_01051	1976-09-19	1976-09-19	1	41.688	-86.38	J1	female	Aedes vexans	New Jersey Light Trap (NJLT)
stjoecty_1976_sample_01052	1976-09-19	1976-09-19	1	41.688	-86.38	J1	female	Anopheles walkeri	New Jersey Light Trap (NJLT)
stjoecty_1976_sample_01053	1976-09-19	1976-09-19	1	41.688	-86.38	J1	female	Culex territans	New Jersey Light Trap (NJLT)
stjoecty_1976_sample_01054	1976-09-19	1976-09-19	2	41.71322	-86.246	G1	male	Culex sp.	New Jersey Light Trap (NJLT)
stjoecty_1976_sample_01055	1976-09-19	1976-09-19	1	41.71322	-86.246	G1	female	Culex pipiens morphological group	New Jersey Light Trap (NJLT)
stjoecty_1976_sample_01056	1976-09-19	1976-09-19	1	41.71322	-86.246	G1	female	Aedes vexans	New Jersey Light Trap (NJLT)
stjoecty_1976_sample_01057	1976-09-20	1976-09-20	1	41.622	-86.392	A2	female	Anopheles quadrimaculatus	New Jersey Light Trap (NJLT)
stjoecty_1976_sample_01058	1976-09-20	1976-09-20	1	41.686	-86.179	B3	male	Aedes sp.	New Jersey Light Trap (NJLT)
stjoecty_1976_sample_01059	1976-09-20	1976-09-20	1	41.687	-86.241	K3	male	Culex sp.	New Jersey Light Trap (NJLT)
stjoecty_1976_sample_01060	1976-09-20	1976-09-20	1	41.688	-86.38	J1	female	Culex pipiens morphological group	New Jersey Light Trap (NJLT)
stjoecty_1976_sample_01061	1976-09-20	1976-09-20	1	41.688	-86.38	J1	female	Aedes vexans	New Jersey Light Trap (NJLT)
stjoecty_1976_sample_01062	1976-09-21	1976-09-21	2	41.622	-86.392	A2	male	Aedes vexans	New Jersey Light Trap (NJLT)
stjoecty_1976_sample_01063	1976-09-21	1976-09-21	1	41.636	-86.173	D2	male	Culex sp.	New Jersey Light Trap (NJLT)
stjoecty_1976_sample_01064	1976-09-21	1976-09-21	2	41.686	-86.179	B3	male	Culex sp.	New Jersey Light Trap (NJLT)
stjoecty_1976_sample_01065	1976-09-21	1976-09-21	1	41.687	-86.241	K3	female	Culex pipiens morphological group	New Jersey Light Trap (NJLT)
stjoecty_1976_sample_01066	1976-09-21	1976-09-21	1	41.688	-86.38	J1	female	Culiseta inornata	New Jersey Light Trap (NJLT)
stjoecty_1976_sample_01067	1976-09-21	1976-09-21	2	41.71322	-86.246	G1	female	Culex salinarius	New Jersey Light Trap (NJLT)
stjoecty_1976_sample_01068	1976-09-22	1976-09-22	2	41.613	-86.256	I1	male	Culex sp.	New Jersey Light Trap (NJLT)
stjoecty_1976_sample_01069	1976-09-22	1976-09-22	1	41.613	-86.256	I1	female	Culex pipiens morphological group	New Jersey Light Trap (NJLT)
stjoecty_1976_sample_01070	1976-09-22	1976-09-22	1	41.622	-86.392	A2	female	Coquillettidia perturbans	New Jersey Light Trap (NJLT)
stjoecty_1976_sample_01071	1976-09-22	1976-09-22	2	41.622	-86.392	A2	female	Aedes vexans	New Jersey Light Trap (NJLT)
stjoecty_1976_sample_01072	1976-09-22	1976-09-22	1	41.622	-86.392	A2	male	Aedes vexans	New Jersey Light Trap (NJLT)
stjoecty_1976_sample_01073	1976-09-22	1976-09-22	2	41.622	-86.392	A2	male	Culex sp.	New Jersey Light Trap (NJLT)
stjoecty_1976_sample_01074	1976-09-22	1976-09-22	1	41.636	-86.173	D2	male	Culex sp.	New Jersey Light Trap (NJLT)
stjoecty_1976_sample_01075	1976-09-22	1976-09-22	2	41.636	-86.173	D2	female	Culex pipiens morphological group	New Jersey Light Trap (NJLT)
stjoecty_1976_sample_01076	1976-09-22	1976-09-22	1	41.669	-86.278	L1	male	Aedes vexans	New Jersey Light Trap (NJLT)
stjoecty_1976_sample_01077	1976-09-22	1976-09-22	1	41.686	-86.179	B3	female	Aedes vexans	New Jersey Light Trap (NJLT)
stjoecty_1976_sample_01078	1976-09-22	1976-09-22	1	41.686	-86.179	B3	female	Culex pipiens morphological group	New Jersey Light Trap (NJLT)
stjoecty_1976_sample_01079	1976-09-22	1976-09-22	3	41.686	-86.179	B3	male	Culex sp.	New Jersey Light Trap (NJLT)
stjoecty_1976_sample_01080	1976-09-22	1976-09-22	1	41.687	-86.241	K3	male	Culex sp.	New Jersey Light Trap (NJLT)
stjoecty_1976_sample_01081	1976-09-22	1976-09-22	2	41.73706	-86.471	F2	female	Culex pipiens morphological group	New Jersey Light Trap (NJLT)
stjoecty_1976_sample_01082	1976-09-22	1976-09-22	1	41.73706	-86.471	F2	male	Culex sp.	New Jersey Light Trap (NJLT)
stjoecty_1976_sample_01083	1976-09-22	1976-09-22	1	41.73706	-86.471	F2	female	Aedes vexans	New Jersey Light Trap (NJLT)
stjoecty_1976_sample_01084	1976-09-22	1976-09-22	1	41.739	-86.251	H1	male	Culex sp.	New Jersey Light Trap (NJLT)
stjoecty_1976_sample_01085	1976-09-22	1976-09-22	1	41.739	-86.251	H1	female	Culex salinarius	New Jersey Light Trap (NJLT)
stjoecty_1976_sample_01086	1976-09-26	1976-09-26	1	41.613	-86.256	I1	female	Culex pipiens morphological group	New Jersey Light Trap (NJLT)
stjoecty_1976_sample_01087	1976-09-26	1976-09-26	5	41.613	-86.256	I1	male	Culex sp.	New Jersey Light Trap (NJLT)
stjoecty_1976_sample_01088	1976-09-26	1976-09-26	3	41.622	-86.392	A2	male	Culex sp.	New Jersey Light Trap (NJLT)
stjoecty_1976_sample_01089	1976-09-26	1976-09-26	2	41.622	-86.392	A2	female	Culex pipiens morphological group	New Jersey Light Trap (NJLT)
stjoecty_1976_sample_01090	1976-09-26	1976-09-26	2	41.622	-86.392	A2	female	Aedes vexans	New Jersey Light Trap (NJLT)
stjoecty_1976_sample_01091	1976-09-26	1976-09-26	1	41.622	-86.392	A2	female	Culex salinarius	New Jersey Light Trap (NJLT)
stjoecty_1976_sample_01092	1976-09-26	1976-09-26	1	41.636	-86.173	D2	female	Culex salinarius	New Jersey Light Trap (NJLT)
stjoecty_1976_sample_01093	1976-09-26	1976-09-26	1	41.636	-86.173	D2	male	Culex sp.	New Jersey Light Trap (NJLT)
stjoecty_1976_sample_01094	1976-09-26	1976-09-26	2	41.636	-86.173	D2	female	Culex pipiens morphological group	New Jersey Light Trap (NJLT)
stjoecty_1976_sample_01095	1976-09-26	1976-09-26	4	41.669	-86.278	L1	male	Culex sp.	New Jersey Light Trap (NJLT)
stjoecty_1976_sample_01096	1976-09-26	1976-09-26	1	41.687	-86.241	K3	female	Culex pipiens morphological group	New Jersey Light Trap (NJLT)
stjoecty_1976_sample_01097	1976-09-26	1976-09-26	1	41.688	-86.38	J1	female	Aedes vexans	New Jersey Light Trap (NJLT)
stjoecty_1976_sample_01098	1976-09-26	1976-09-26	1	41.688	-86.38	J1	female	Culiseta inornata	New Jersey Light Trap (NJLT)
stjoecty_1976_sample_01099	1976-09-27	1976-09-27	2	41.613	-86.256	I1	female	Culex pipiens morphological group	New Jersey Light Trap (NJLT)
stjoecty_1976_sample_01100	1976-09-27	1976-09-27	2	41.613	-86.256	I1	female	Culex sp.	New Jersey Light Trap (NJLT)
stjoecty_1976_sample_01101	1976-09-27	1976-09-27	1	41.622	-86.392	A2	female	Anopheles punctipennis	New Jersey Light Trap (NJLT)
stjoecty_1976_sample_01102	1976-09-27	1976-09-27	1	41.622	-86.392	A2	male	Culex sp.	New Jersey Light Trap (NJLT)
stjoecty_1976_sample_01103	1976-09-27	1976-09-27	1	41.687	-86.241	K3	female	Uranotaenia sapphirina	New Jersey Light Trap (NJLT)
stjoecty_1976_sample_01104	1976-09-27	1976-09-27	1	41.732	-86.191	E3	male	Culex sp.	New Jersey Light Trap (NJLT)
stjoecty_1976_sample_01105	1976-09-27	1976-09-27	1	41.73706	-86.471	F2	female	Culex pipiens morphological group	New Jersey Light Trap (NJLT)
stjoecty_1976_sample_01106	1976-09-27	1976-09-27	2	41.73706	-86.471	F2	male	Culex sp.	New Jersey Light Trap (NJLT)
stjoecty_1976_sample_01107	1976-09-28	1976-09-28	3	41.669	-86.278	L1	male	Culex sp.	New Jersey Light Trap (NJLT)
stjoecty_1976_sample_01108	1976-09-28	1976-09-28	3	41.687	-86.241	K3	male	Culex sp.	New Jersey Light Trap (NJLT)
stjoecty_1976_sample_01109	1976-09-29	1976-09-29	1	41.636	-86.173	D2	male	Culex sp.	New Jersey Light Trap (NJLT)
stjoecty_1976_sample_01110	1976-09-29	1976-09-29	1	41.636	-86.173	D2	female	Culex salinarius	New Jersey Light Trap (NJLT)
stjoecty_1976_sample_01111	1976-09-29	1976-09-29	1	41.688	-86.38	J1	female	Anopheles punctipennis	New Jersey Light Trap (NJLT)
stjoecty_1976_sample_01112	1976-09-29	1976-09-29	1	41.688	-86.38	J1	female	Culex salinarius	New Jersey Light Trap (NJLT)
stjoecty_1976_sample_01113	1976-09-30	1976-09-30	1	41.613	-86.256	I1	male	Culex sp.	New Jersey Light Trap (NJLT)
stjoecty_1976_sample_01114	1976-09-30	1976-09-30	1	41.622	-86.392	A2	male	Uranotaenia sapphirina	New Jersey Light Trap (NJLT)
stjoecty_1976_sample_01115	1976-09-30	1976-09-30	2	41.622	-86.392	A2	male	Culex sp.	New Jersey Light Trap (NJLT)
stjoecty_1976_sample_01116	1976-09-30	1976-09-30	2	41.636	-86.173	D2	male	Culex sp.	New Jersey Light Trap (NJLT)
stjoecty_1976_sample_01117	1976-09-30	1976-09-30	1	41.669	-86.278	L1	female	Culex salinarius	New Jersey Light Trap (NJLT)
stjoecty_1976_sample_01118	1976-09-30	1976-09-30	1	41.669	-86.278	L1	male	Culex sp.	New Jersey Light Trap (NJLT)
stjoecty_1976_sample_01119	1976-09-30	1976-09-30	1	41.669	-86.278	L1	male	Anopheles punctipennis	New Jersey Light Trap (NJLT)
stjoecty_1976_sample_01120	1976-09-30	1976-09-30	1	41.687	-86.241	K3	female	Culex salinarius	New Jersey Light Trap (NJLT)
stjoecty_1976_sample_01121	1976-10-03	1976-10-03	1	41.613	-86.256	I1	male	Uranotaenia sapphirina	New Jersey Light Trap (NJLT)
stjoecty_1976_sample_01122	1976-10-03	1976-10-03	6	41.613	-86.256	I1	male	Culex sp.	New Jersey Light Trap (NJLT)
stjoecty_1976_sample_01123	1976-10-03	1976-10-03	2	41.622	-86.392	A2	male	Culex sp.	New Jersey Light Trap (NJLT)
stjoecty_1976_sample_01124	1976-10-03	1976-10-03	1	41.636	-86.173	D2	female	Anopheles punctipennis	New Jersey Light Trap (NJLT)
stjoecty_1976_sample_01125	1976-10-03	1976-10-03	3	41.636	-86.173	D2	male	Culex sp.	New Jersey Light Trap (NJLT)
stjoecty_1976_sample_01126	1976-10-03	1976-10-03	1	41.669	-86.278	L1	female	Anopheles punctipennis	New Jersey Light Trap (NJLT)
stjoecty_1976_sample_01127	1976-10-03	1976-10-03	2	41.687	-86.241	K3	female	Culex salinarius	New Jersey Light Trap (NJLT)
stjoecty_1976_sample_01128	1976-10-03	1976-10-03	3	41.687	-86.241	K3	male	Culex sp.	New Jersey Light Trap (NJLT)
stjoecty_1976_sample_01129	1976-10-03	1976-10-03	1	41.71322	-86.246	G1	female	Culex salinarius	New Jersey Light Trap (NJLT)
stjoecty_1976_sample_01130	1976-10-03	1976-10-03	1	41.71322	-86.246	G1	male	Culex restuans	New Jersey Light Trap (NJLT)
stjoecty_1976_sample_01131	1976-10-03	1976-10-03	1	41.71322	-86.246	G1	male	Aedes vexans	New Jersey Light Trap (NJLT)
stjoecty_1976_sample_01132	1976-10-03	1976-10-03	1	41.71322	-86.246	G1	male	Culex sp.	New Jersey Light Trap (NJLT)
stjoecty_1976_sample_01133	1976-10-03	1976-10-03	1	41.732	-86.191	E3	male	Culex sp.	New Jersey Light Trap (NJLT)
stjoecty_1976_sample_01134	1976-10-03	1976-10-03	1	41.73706	-86.471	F2	male	Culex sp.	New Jersey Light Trap (NJLT)
stjoecty_1976_sample_01135	1976-10-03	1976-10-03	1	41.739	-86.251	H1	male	Culex sp.	New Jersey Light Trap (NJLT)
stjoecty_1976_sample_01136	1976-10-04	1976-10-04	1	41.636	-86.173	D2	female	Culex salinarius	New Jersey Light Trap (NJLT)
stjoecty_1976_sample_01137	1976-10-04	1976-10-04	2	41.71322	-86.246	G1	female	Culex salinarius	New Jersey Light Trap (NJLT)
stjoecty_1976_sample_01138	1976-10-04	1976-10-04	2	41.739	-86.251	H1	female	Culex salinarius	New Jersey Light Trap (NJLT)
stjoecty_1976_sample_01139	1976-10-05	1976-10-05	1	41.622	-86.392	A2	male	Uranotaenia sapphirina	New Jersey Light Trap (NJLT)
stjoecty_1976_sample_01140	1976-10-05	1976-10-05	3	41.622	-86.392	A2	female	Culex sp.	New Jersey Light Trap (NJLT)
stjoecty_1976_sample_01141	1976-10-05	1976-10-05	1	41.622	-86.392	A2	female	Anopheles quadrimaculatus	New Jersey Light Trap (NJLT)
stjoecty_1976_sample_01142	1976-10-05	1976-10-05	2	41.636	-86.173	D2	female	Culex salinarius	New Jersey Light Trap (NJLT)
stjoecty_1976_sample_01143	1976-10-05	1976-10-05	1	41.71322	-86.246	G1	male	Culex sp.	New Jersey Light Trap (NJLT)
stjoecty_1976_sample_01144	1976-10-05	1976-10-05	2	41.732	-86.191	E3	male	Culex sp.	New Jersey Light Trap (NJLT)
stjoecty_1976_sample_01145	1976-10-07	1976-10-07	1	41.613	-86.256	I1	male	Culex sp.	New Jersey Light Trap (NJLT)
stjoecty_1976_sample_01146	1976-10-07	1976-10-07	1	41.622	-86.392	A2	male	Anopheles quadrimaculatus	New Jersey Light Trap (NJLT)
stjoecty_1976_sample_01147	1976-10-07	1976-10-07	1	41.636	-86.173	D2	female	Aedes vexans	New Jersey Light Trap (NJLT)
stjoecty_1976_sample_01148	1976-10-07	1976-10-07	1	41.669	-86.278	L1	female	Culiseta inornata	New Jersey Light Trap (NJLT)
stjoecty_1976_sample_01149	1976-10-07	1976-10-07	1	41.687	-86.241	K3	female	Culex salinarius	New Jersey Light Trap (NJLT)
stjoecty_1976_sample_01150	1976-10-07	1976-10-07	1	41.71322	-86.246	G1	female	Culex salinarius	New Jersey Light Trap (NJLT)
stjoecty_1976_sample_01151	1976-10-07	1976-10-07	1	41.71322	-86.246	G1	male	Culex sp.	New Jersey Light Trap (NJLT)
stjoecty_1976_sample_01152	1976-10-10	1976-10-10	1	41.622	-86.392	A2	female	Anopheles punctipennis	New Jersey Light Trap (NJLT)
stjoecty_1976_sample_01153	1977-05-23	1977-05-23	5	41.622	-86.392	A2	female	Aedes canadensis complex	New Jersey Light Trap (NJLT)
stjoecty_1976_sample_01154	1977-05-23	1977-05-23	1	41.622	-86.392	A2	female	Culex salinarius	New Jersey Light Trap (NJLT)
stjoecty_1976_sample_01155	1977-05-23	1977-05-23	1	41.622	-86.392	A2	male	Aedes vexans	New Jersey Light Trap (NJLT)
stjoecty_1976_sample_01156	1977-05-23	1977-05-23	2	41.622	-86.392	A2	male	Aedes canadensis complex	New Jersey Light Trap (NJLT)
stjoecty_1976_sample_01157	1977-05-23	1977-05-23	6	41.622	-86.392	A2	female	Culex restuans	New Jersey Light Trap (NJLT)
stjoecty_1976_sample_01158	1977-05-23	1977-05-23	0	41.6813	-86.284	L2		Empty Collection	New Jersey Light Trap (NJLT)
stjoecty_1976_sample_01159	1977-05-23	1977-05-23	1	41.686	-86.241	K2	female	Culex restuans	New Jersey Light Trap (NJLT)
stjoecty_1976_sample_01160	1977-05-23	1977-05-23	1	41.686	-86.241	K2	female	Culiseta inornata	New Jersey Light Trap (NJLT)
stjoecty_1976_sample_01161	1977-05-23	1977-05-23	6	41.688	-86.38	J1	female	Culiseta inornata	New Jersey Light Trap (NJLT)
stjoecty_1976_sample_01162	1977-05-23	1977-05-23	1	41.688	-86.38	J1	female	Culex pipiens morphological group	New Jersey Light Trap (NJLT)
stjoecty_1976_sample_01163	1977-05-23	1977-05-23	1	41.688	-86.38	J1	female	Culex territans	New Jersey Light Trap (NJLT)
stjoecty_1976_sample_01164	1977-05-23	1977-05-23	1	41.688	-86.38	J1	male	Aedes sp.	New Jersey Light Trap (NJLT)
stjoecty_1976_sample_01165	1977-05-23	1977-05-23	3	41.688	-86.38	J1	female	Culex restuans	New Jersey Light Trap (NJLT)
stjoecty_1976_sample_01166	1977-05-23	1977-05-23	2	41.688	-86.38	J1	male	Culiseta inornata	New Jersey Light Trap (NJLT)
stjoecty_1976_sample_01167	1977-05-23	1977-05-23	1	41.688	-86.38	J1	female	Aedes triseriatus	New Jersey Light Trap (NJLT)
stjoecty_1976_sample_01168	1977-05-23	1977-05-23	3	41.688	-86.38	J1	female	Aedes sp.	New Jersey Light Trap (NJLT)
stjoecty_1976_sample_01169	1977-05-23	1977-05-23	4	41.688	-86.38	J1	male	Aedes vexans	New Jersey Light Trap (NJLT)
stjoecty_1976_sample_01170	1977-05-23	1977-05-23	1	41.688	-86.38	J1	male	Aedes canadensis complex	New Jersey Light Trap (NJLT)
stjoecty_1976_sample_01171	1977-05-23	1977-05-23	33	41.688	-86.38	J1	female	Aedes vexans	New Jersey Light Trap (NJLT)
stjoecty_1976_sample_01172	1977-05-23	1977-05-23	2	41.688	-86.38	J1	male	Aedes cinereus	New Jersey Light Trap (NJLT)
stjoecty_1976_sample_01173	1977-05-23	1977-05-23	1	41.73706	-86.471	F2	female	Aedes vexans	New Jersey Light Trap (NJLT)
stjoecty_1976_sample_01174	1977-05-23	1977-05-23	0	41.739	-86.251	H1		Empty Collection	New Jersey Light Trap (NJLT)
stjoecty_1976_sample_01175	1977-05-25	1977-05-25	3	41.524	-86.271	P2	female	Aedes vexans	New Jersey Light Trap (NJLT)
stjoecty_1976_sample_01176	1977-05-25	1977-05-25	1	41.524	-86.271	P2	female	Culex restuans	New Jersey Light Trap (NJLT)
stjoecty_1976_sample_01177	1977-05-25	1977-05-25	1	41.524	-86.271	P2	female	Culiseta morsitans	New Jersey Light Trap (NJLT)
stjoecty_1976_sample_01178	1977-05-25	1977-05-25	0	41.53348	-86.424	Q1		Empty Collection	New Jersey Light Trap (NJLT)
stjoecty_1976_sample_01179	1977-05-25	1977-05-25	2	41.613	-86.256	I1	female	Culex restuans	New Jersey Light Trap (NJLT)
stjoecty_1976_sample_01180	1977-05-25	1977-05-25	2	41.613	-86.256	I1	female	Aedes vexans	New Jersey Light Trap (NJLT)
stjoecty_1976_sample_01181	1977-05-25	1977-05-25	0	41.622	-86.392	A2		Empty Collection	New Jersey Light Trap (NJLT)
stjoecty_1976_sample_01182	1977-05-25	1977-05-25	2	41.636	-86.173	D2	female	Culex restuans	New Jersey Light Trap (NJLT)
stjoecty_1976_sample_01183	1977-05-25	1977-05-25	0	41.6813	-86.284	L2		Empty Collection	New Jersey Light Trap (NJLT)
stjoecty_1976_sample_01184	1977-05-25	1977-05-25	1	41.686	-86.179	B3	female	Aedes sticticus	New Jersey Light Trap (NJLT)
stjoecty_1976_sample_01185	1977-05-25	1977-05-25	4	41.686	-86.179	B3	female	Aedes vexans	New Jersey Light Trap (NJLT)
stjoecty_1976_sample_01186	1977-05-25	1977-05-25	2	41.686	-86.179	B3	male	Culex sp.	New Jersey Light Trap (NJLT)
stjoecty_1976_sample_01187	1977-05-25	1977-05-25	2	41.686	-86.179	B3	male	Aedes vexans	New Jersey Light Trap (NJLT)
stjoecty_1976_sample_01188	1977-05-25	1977-05-25	3	41.686	-86.179	B3	female	Culex sp.	New Jersey Light Trap (NJLT)
stjoecty_1976_sample_01189	1977-05-25	1977-05-25	0	41.686	-86.241	K2		Empty Collection	New Jersey Light Trap (NJLT)
stjoecty_1976_sample_01190	1977-05-25	1977-05-25	1	41.688	-86.38	J1	female	Culiseta morsitans	New Jersey Light Trap (NJLT)
stjoecty_1976_sample_01191	1977-05-25	1977-05-25	0	41.70444	-86.525	N4		Empty Collection	New Jersey Light Trap (NJLT)
stjoecty_1976_sample_01192	1977-05-25	1977-05-25	1	41.71322	-86.246	G1	female	Aedes vexans	New Jersey Light Trap (NJLT)
stjoecty_1976_sample_01193	1977-05-25	1977-05-25	1	41.71322	-86.246	G1	female	Aedes sticticus	New Jersey Light Trap (NJLT)
stjoecty_1976_sample_01194	1977-05-25	1977-05-25	0	41.73706	-86.471	F2		Empty Collection	New Jersey Light Trap (NJLT)
stjoecty_1976_sample_01195	1977-05-25	1977-05-25	0	41.739	-86.251	H1		Empty Collection	New Jersey Light Trap (NJLT)
stjoecty_1976_sample_01196	1977-05-25	1977-05-25	0	41.74	-86.299	C1		Empty Collection	New Jersey Light Trap (NJLT)
stjoecty_1976_sample_01197	1977-05-30	1977-05-30	9	41.524	-86.271	P2	female	Aedes vexans	New Jersey Light Trap (NJLT)
stjoecty_1976_sample_01198	1977-05-30	1977-05-30	1	41.53348	-86.424	Q1	female	Aedes vexans	New Jersey Light Trap (NJLT)
stjoecty_1976_sample_01199	1977-05-30	1977-05-30	1	41.53348	-86.424	Q1	male	Aedes vexans	New Jersey Light Trap (NJLT)
stjoecty_1976_sample_01200	1977-05-30	1977-05-30	1	41.6813	-86.284	L2	male	Aedes vexans	New Jersey Light Trap (NJLT)
stjoecty_1976_sample_01201	1977-05-30	1977-05-30	1	41.686	-86.179	B3	female	Culiseta inornata	New Jersey Light Trap (NJLT)
stjoecty_1976_sample_01202	1977-05-30	1977-05-30	19	41.686	-86.179	B3	female	Aedes sticticus	New Jersey Light Trap (NJLT)
stjoecty_1976_sample_01203	1977-05-30	1977-05-30	27	41.686	-86.179	B3	female	Aedes vexans	New Jersey Light Trap (NJLT)
stjoecty_1976_sample_01204	1977-05-30	1977-05-30	6	41.686	-86.179	B3	female	Aedes canadensis complex	New Jersey Light Trap (NJLT)
stjoecty_1976_sample_01205	1977-05-30	1977-05-30	1	41.686	-86.179	B3	female	Anopheles punctipennis	New Jersey Light Trap (NJLT)
stjoecty_1976_sample_01206	1977-05-30	1977-05-30	19	41.686	-86.179	B3	male	Aedes vexans	New Jersey Light Trap (NJLT)
stjoecty_1976_sample_01207	1977-05-30	1977-05-30	29	41.686	-86.179	B3	male	Culex sp.	New Jersey Light Trap (NJLT)
stjoecty_1976_sample_01208	1977-05-30	1977-05-30	2	41.686	-86.179	B3	male	Aedes canadensis complex	New Jersey Light Trap (NJLT)
stjoecty_1976_sample_01209	1977-05-30	1977-05-30	2	41.686	-86.179	B3	female	Aedes cinereus	New Jersey Light Trap (NJLT)
stjoecty_1976_sample_01210	1977-05-30	1977-05-30	5	41.686	-86.179	B3	male	Aedes sticticus	New Jersey Light Trap (NJLT)
stjoecty_1976_sample_01211	1977-05-30	1977-05-30	1	41.686	-86.179	B3	female	Aedes triseriatus	New Jersey Light Trap (NJLT)
stjoecty_1976_sample_01212	1977-05-30	1977-05-30	2	41.686	-86.179	B3	female	Culex restuans	New Jersey Light Trap (NJLT)
stjoecty_1976_sample_01213	1977-05-30	1977-05-30	1	41.686	-86.179	B3	male	Aedes cinereus	New Jersey Light Trap (NJLT)
stjoecty_1976_sample_01214	1977-05-30	1977-05-30	12	41.686	-86.179	B3	female	Culex sp.	New Jersey Light Trap (NJLT)
stjoecty_1976_sample_01215	1977-05-30	1977-05-30	2	41.686	-86.179	B3	male	Culex restuans	New Jersey Light Trap (NJLT)
stjoecty_1976_sample_01216	1977-05-30	1977-05-30	3	41.686	-86.241	K2	female	Culiseta inornata	New Jersey Light Trap (NJLT)
stjoecty_1976_sample_01217	1977-05-30	1977-05-30	5	41.686	-86.241	K2	female	Aedes vexans	New Jersey Light Trap (NJLT)
stjoecty_1976_sample_01218	1977-05-30	1977-05-30	1	41.686	-86.241	K2	female	Culex restuans	New Jersey Light Trap (NJLT)
stjoecty_1976_sample_01219	1977-05-30	1977-05-30	1	41.71322	-86.246	G1	female	Culiseta inornata	New Jersey Light Trap (NJLT)
stjoecty_1976_sample_01220	1977-05-30	1977-05-30	3	41.71322	-86.246	G1	female	Aedes vexans	New Jersey Light Trap (NJLT)
stjoecty_1976_sample_01221	1977-06-01	1977-06-01	5	41.524	-86.271	P2	female	Coquillettidia perturbans	New Jersey Light Trap (NJLT)
stjoecty_1976_sample_01222	1977-06-01	1977-06-01	3	41.524	-86.271	P2	female	Aedes vexans	New Jersey Light Trap (NJLT)
stjoecty_1976_sample_01223	1977-06-01	1977-06-01	1	41.53348	-86.424	Q1	female	Culex pipiens morphological group	New Jersey Light Trap (NJLT)
stjoecty_1976_sample_01224	1977-06-01	1977-06-01	1	41.53348	-86.424	Q1	female	Aedes vexans	New Jersey Light Trap (NJLT)
stjoecty_1976_sample_01225	1977-06-01	1977-06-01	4	41.613	-86.256	I1	male	Culex pipiens morphological group	New Jersey Light Trap (NJLT)
stjoecty_1976_sample_01226	1977-06-01	1977-06-01	8	41.613	-86.256	I1	female	Culex pipiens morphological group	New Jersey Light Trap (NJLT)
stjoecty_1976_sample_01227	1977-06-01	1977-06-01	1	41.613	-86.256	I1	female	Coquillettidia perturbans	New Jersey Light Trap (NJLT)
stjoecty_1976_sample_01228	1977-06-01	1977-06-01	2	41.613	-86.256	I1	female	Anopheles quadrimaculatus	New Jersey Light Trap (NJLT)
stjoecty_1976_sample_01229	1977-06-01	1977-06-01	11	41.613	-86.256	I1	female	Aedes vexans	New Jersey Light Trap (NJLT)
stjoecty_1976_sample_01230	1977-06-01	1977-06-01	1	41.613	-86.256	I1	male	Aedes vexans	New Jersey Light Trap (NJLT)
stjoecty_1976_sample_01231	1977-06-01	1977-06-01	2	41.622	-86.392	A2	male	Aedes vexans	New Jersey Light Trap (NJLT)
stjoecty_1976_sample_01232	1977-06-01	1977-06-01	4	41.622	-86.392	A2	female	Aedes vexans	New Jersey Light Trap (NJLT)
stjoecty_1976_sample_01233	1977-06-01	1977-06-01	2	41.636	-86.173	D2	female	Aedes vexans	New Jersey Light Trap (NJLT)
stjoecty_1976_sample_01234	1977-06-01	1977-06-01	3	41.636	-86.173	D2	female	Culex pipiens morphological group	New Jersey Light Trap (NJLT)
stjoecty_1976_sample_01235	1977-06-01	1977-06-01	1	41.6813	-86.284	L2	female	Coquillettidia perturbans	New Jersey Light Trap (NJLT)
stjoecty_1976_sample_01236	1977-06-01	1977-06-01	4	41.6813	-86.284	L2	female	Aedes vexans	New Jersey Light Trap (NJLT)
stjoecty_1976_sample_01237	1977-06-01	1977-06-01	3	41.6813	-86.284	L2	female	Culex pipiens morphological group	New Jersey Light Trap (NJLT)
stjoecty_1976_sample_01238	1977-06-01	1977-06-01	1	41.686	-86.241	K2	female	Culex salinarius	New Jersey Light Trap (NJLT)
stjoecty_1976_sample_01239	1977-06-01	1977-06-01	6	41.686	-86.241	K2	female	Aedes vexans	New Jersey Light Trap (NJLT)
stjoecty_1976_sample_01240	1977-06-01	1977-06-01	20	41.686	-86.241	K2	male	Culex pipiens morphological group	New Jersey Light Trap (NJLT)
stjoecty_1976_sample_01241	1977-06-01	1977-06-01	12	41.686	-86.241	K2	female	Culex pipiens morphological group	New Jersey Light Trap (NJLT)
stjoecty_1976_sample_01242	1977-06-01	1977-06-01	2	41.688	-86.38	J1	female	Aedes vexans	New Jersey Light Trap (NJLT)
stjoecty_1976_sample_01243	1977-06-01	1977-06-01	2	41.688	-86.38	J1	female	Culex pipiens morphological group	New Jersey Light Trap (NJLT)
stjoecty_1976_sample_01244	1977-06-01	1977-06-01	2	41.688	-86.38	J1	male	Coquillettidia perturbans	New Jersey Light Trap (NJLT)
stjoecty_1976_sample_01245	1977-06-01	1977-06-01	2	41.70444	-86.525	N4	female	Aedes vexans	New Jersey Light Trap (NJLT)
stjoecty_1976_sample_01246	1977-06-01	1977-06-01	1	41.70444	-86.525	N4	female	Coquillettidia perturbans	New Jersey Light Trap (NJLT)
stjoecty_1976_sample_01247	1977-06-01	1977-06-01	2	41.70444	-86.525	N4	female	Culex pipiens morphological group	New Jersey Light Trap (NJLT)
stjoecty_1976_sample_01248	1977-06-01	1977-06-01	1	41.73706	-86.471	F2	male	Aedes vexans	New Jersey Light Trap (NJLT)
stjoecty_1976_sample_01249	1977-06-01	1977-06-01	14	41.73706	-86.471	F2	male	Culex pipiens morphological group	New Jersey Light Trap (NJLT)
stjoecty_1976_sample_01250	1977-06-01	1977-06-01	1	41.73706	-86.471	F2	female	Aedes hendersoni	New Jersey Light Trap (NJLT)
stjoecty_1976_sample_01251	1977-06-01	1977-06-01	1	41.73706	-86.471	F2	female	Anopheles punctipennis	New Jersey Light Trap (NJLT)
stjoecty_1976_sample_01252	1977-06-01	1977-06-01	11	41.73706	-86.471	F2	female	Aedes vexans	New Jersey Light Trap (NJLT)
stjoecty_1976_sample_01253	1977-06-01	1977-06-01	15	41.73706	-86.471	F2	female	Culex pipiens morphological group	New Jersey Light Trap (NJLT)
stjoecty_1976_sample_01254	1977-06-01	1977-06-01	1	41.739	-86.251	H1	male	Aedes vexans	New Jersey Light Trap (NJLT)
stjoecty_1976_sample_01255	1977-06-01	1977-06-01	19	41.739	-86.251	H1	female	Culex pipiens morphological group	New Jersey Light Trap (NJLT)
stjoecty_1976_sample_01256	1977-06-01	1977-06-01	1	41.739	-86.251	H1	female	Culex salinarius	New Jersey Light Trap (NJLT)
stjoecty_1976_sample_01257	1977-06-01	1977-06-01	2	41.739	-86.251	H1	female	Anopheles punctipennis	New Jersey Light Trap (NJLT)
stjoecty_1976_sample_01258	1977-06-01	1977-06-01	8	41.739	-86.251	H1	male	Culex pipiens morphological group	New Jersey Light Trap (NJLT)
stjoecty_1976_sample_01259	1977-06-01	1977-06-01	15	41.739	-86.251	H1	female	Aedes vexans	New Jersey Light Trap (NJLT)
stjoecty_1976_sample_01260	1977-06-01	1977-06-01	1	41.739	-86.251	H1	male	Anopheles punctipennis	New Jersey Light Trap (NJLT)
stjoecty_1976_sample_01261	1977-06-01	1977-06-01	1	41.74	-86.299	C1	female	Culex pipiens morphological group	New Jersey Light Trap (NJLT)
stjoecty_1976_sample_01262	1977-06-01	1977-06-01	1	41.74	-86.299	C1	male	Aedes hendersoni	New Jersey Light Trap (NJLT)
stjoecty_1976_sample_01263	1977-06-06	1977-06-06	2	41.524	-86.271	P2	female	Aedes vexans	New Jersey Light Trap (NJLT)
stjoecty_1976_sample_01264	1977-06-06	1977-06-06	1	41.613	-86.256	I1	female	Aedes vexans	New Jersey Light Trap (NJLT)
stjoecty_1976_sample_01265	1977-06-06	1977-06-06	1	41.613	-86.256	I1	female	Culex restuans	New Jersey Light Trap (NJLT)
stjoecty_1976_sample_01266	1977-06-06	1977-06-06	1	41.636	-86.173	D2	male	Aedes vexans	New Jersey Light Trap (NJLT)
stjoecty_1976_sample_01267	1977-06-06	1977-06-06	1	41.636	-86.173	D2	female	Aedes vexans	New Jersey Light Trap (NJLT)
stjoecty_1976_sample_01268	1977-06-06	1977-06-06	1	41.636	-86.173	D2	female	Culex pipiens	New Jersey Light Trap (NJLT)
stjoecty_1976_sample_01269	1977-06-06	1977-06-06	1	41.636	-86.173	D2	female	Culex territans	New Jersey Light Trap (NJLT)
stjoecty_1976_sample_01270	1977-06-06	1977-06-06	1	41.6813	-86.284	L2	male	Aedes sp.	New Jersey Light Trap (NJLT)
stjoecty_1976_sample_01271	1977-06-06	1977-06-06	2	41.688	-86.38	J1	female	Aedes vexans	New Jersey Light Trap (NJLT)
stjoecty_1976_sample_01272	1977-06-06	1977-06-06	2	41.70444	-86.525	N4	female	Culex pipiens	New Jersey Light Trap (NJLT)
stjoecty_1976_sample_01273	1977-06-06	1977-06-06	1	41.71322	-86.246	G1	female	Culex salinarius	New Jersey Light Trap (NJLT)
stjoecty_1976_sample_01274	1977-06-06	1977-06-06	3	41.71322	-86.246	G1	female	Culex restuans	New Jersey Light Trap (NJLT)
stjoecty_1976_sample_01275	1977-06-06	1977-06-06	1	41.73706	-86.471	F2	female	Aedes vexans	New Jersey Light Trap (NJLT)
stjoecty_1976_sample_01276	1977-06-06	1977-06-06	1	41.73706	-86.471	F2	male	Aedes vexans	New Jersey Light Trap (NJLT)
stjoecty_1976_sample_01277	1977-06-06	1977-06-06	1	41.73706	-86.471	F2	female	Coquillettidia perturbans	New Jersey Light Trap (NJLT)
stjoecty_1976_sample_01278	1977-06-06	1977-06-06	5	41.73706	-86.471	F2	male	Culex restuans	New Jersey Light Trap (NJLT)
stjoecty_1976_sample_01279	1977-06-06	1977-06-06	5	41.739	-86.251	H1	male	Culex territans	New Jersey Light Trap (NJLT)
stjoecty_1976_sample_01280	1977-06-06	1977-06-06	1	41.739	-86.251	H1	male	Coquillettidia perturbans	New Jersey Light Trap (NJLT)
stjoecty_1976_sample_01281	1977-06-06	1977-06-06	2	41.739	-86.251	H1	female	Culex restuans	New Jersey Light Trap (NJLT)
stjoecty_1976_sample_01282	1977-06-06	1977-06-06	1	41.739	-86.251	H1	female	Culex pipiens morphological group	New Jersey Light Trap (NJLT)
stjoecty_1976_sample_01283	1977-06-06	1977-06-06	1	41.739	-86.251	H1	female	Culex pipiens	New Jersey Light Trap (NJLT)
stjoecty_1976_sample_01284	1977-06-06	1977-06-06	3	41.739	-86.251	H1	male	Culex restuans	New Jersey Light Trap (NJLT)
stjoecty_1976_sample_01285	1977-06-06	1977-06-06	1	41.739	-86.251	H1	male	Aedes vexans	New Jersey Light Trap (NJLT)
stjoecty_1976_sample_01286	1977-06-06	1977-06-06	5	41.739	-86.251	H1	female	Aedes vexans	New Jersey Light Trap (NJLT)
stjoecty_1976_sample_01287	1977-06-06	1977-06-06	1	41.74	-86.299	C1	female	Culex restuans	New Jersey Light Trap (NJLT)
stjoecty_1976_sample_01288	1977-06-06	1977-06-06	1	41.74	-86.299	C1	female	Culiseta inornata	New Jersey Light Trap (NJLT)
stjoecty_1976_sample_01289	1977-06-08	1977-06-08	1	41.524	-86.271	P2	female	Culex pipiens morphological group	New Jersey Light Trap (NJLT)
stjoecty_1976_sample_01290	1977-06-08	1977-06-08	1	41.524	-86.271	P2	male	Culex restuans	New Jersey Light Trap (NJLT)
stjoecty_1976_sample_01291	1977-06-08	1977-06-08	0	41.53348	-86.424	Q1		Empty Collection	New Jersey Light Trap (NJLT)
stjoecty_1976_sample_01292	1977-06-08	1977-06-08	0	41.613	-86.256	I1		Empty Collection	New Jersey Light Trap (NJLT)
stjoecty_1976_sample_01293	1977-06-08	1977-06-08	1	41.622	-86.392	A2	female	Aedes vexans	New Jersey Light Trap (NJLT)
stjoecty_1976_sample_01294	1977-06-08	1977-06-08	0	41.636	-86.173	D2		Empty Collection	New Jersey Light Trap (NJLT)
stjoecty_1976_sample_01295	1977-06-08	1977-06-08	0	41.6813	-86.284	L2		Empty Collection	New Jersey Light Trap (NJLT)
stjoecty_1976_sample_01296	1977-06-08	1977-06-08	2	41.686	-86.179	B3	male	Culex restuans	New Jersey Light Trap (NJLT)
stjoecty_1976_sample_01297	1977-06-08	1977-06-08	1	41.686	-86.179	B3	male	Aedes vexans	New Jersey Light Trap (NJLT)
stjoecty_1976_sample_01298	1977-06-08	1977-06-08	2	41.686	-86.241	K2	male	Culex restuans	New Jersey Light Trap (NJLT)
stjoecty_1976_sample_01299	1977-06-08	1977-06-08	1	41.686	-86.241	K2	female	Culex restuans	New Jersey Light Trap (NJLT)
stjoecty_1976_sample_01300	1977-06-08	1977-06-08	1	41.688	-86.38	J1	female	Aedes vexans	New Jersey Light Trap (NJLT)
stjoecty_1976_sample_01301	1977-06-08	1977-06-08	0	41.70444	-86.525	N4		Empty Collection	New Jersey Light Trap (NJLT)
stjoecty_1976_sample_01302	1977-06-08	1977-06-08	0	41.71322	-86.246	G1		Empty Collection	New Jersey Light Trap (NJLT)
stjoecty_1976_sample_01303	1977-06-08	1977-06-08	0	41.73706	-86.471	F2		Empty Collection	New Jersey Light Trap (NJLT)
stjoecty_1976_sample_01304	1977-06-08	1977-06-08	1	41.739	-86.251	H1	male	Culex restuans	New Jersey Light Trap (NJLT)
stjoecty_1976_sample_01305	1977-06-08	1977-06-08	1	41.739	-86.251	H1	male	Aedes vexans	New Jersey Light Trap (NJLT)
stjoecty_1976_sample_01306	1977-06-08	1977-06-08	1	41.74	-86.299	C1	female	Aedes sp.	New Jersey Light Trap (NJLT)
stjoecty_1976_sample_01307	1977-06-13	1977-06-13	1	41.70444	-86.525	N4	female	Culex salinarius	New Jersey Light Trap (NJLT)
stjoecty_1976_sample_01308	1977-06-15	1977-06-15	1	41.524	-86.271	P2	female	Coquillettidia perturbans	New Jersey Light Trap (NJLT)
stjoecty_1976_sample_01309	1977-06-15	1977-06-15	1	41.524	-86.271	P2	female	Culex restuans	New Jersey Light Trap (NJLT)
stjoecty_1976_sample_01310	1977-06-15	1977-06-15	1	41.524	-86.271	P2	female	Aedes vexans	New Jersey Light Trap (NJLT)
stjoecty_1976_sample_01311	1977-06-15	1977-06-15	1	41.524	-86.271	P2	male	Aedes vexans	New Jersey Light Trap (NJLT)
stjoecty_1976_sample_01312	1977-06-15	1977-06-15	1	41.53348	-86.424	Q1	female	Culex pipiens morphological group	New Jersey Light Trap (NJLT)
stjoecty_1976_sample_01313	1977-06-15	1977-06-15	1	41.53348	-86.424	Q1	female	Aedes vexans	New Jersey Light Trap (NJLT)
stjoecty_1976_sample_01314	1977-06-15	1977-06-15	3	41.613	-86.256	I1	male	Culex restuans	New Jersey Light Trap (NJLT)
stjoecty_1976_sample_01315	1977-06-15	1977-06-15	2	41.613	-86.256	I1	female	Culex pipiens morphological group	New Jersey Light Trap (NJLT)
stjoecty_1976_sample_01316	1977-06-15	1977-06-15	1	41.613	-86.256	I1	female	Anopheles quadrimaculatus	New Jersey Light Trap (NJLT)
stjoecty_1976_sample_01317	1977-06-15	1977-06-15	1	41.613	-86.256	I1	male	Coquillettidia perturbans	New Jersey Light Trap (NJLT)
stjoecty_1976_sample_01318	1977-06-15	1977-06-15	1	41.613	-86.256	I1	female	Aedes vexans	New Jersey Light Trap (NJLT)
stjoecty_1976_sample_01319	1977-06-15	1977-06-15	1	41.622	-86.392	A2	male	Anopheles quadrimaculatus	New Jersey Light Trap (NJLT)
stjoecty_1976_sample_01320	1977-06-15	1977-06-15	5	41.622	-86.392	A2	female	Culex pipiens morphological group	New Jersey Light Trap (NJLT)
stjoecty_1976_sample_01321	1977-06-15	1977-06-15	7	41.622	-86.392	A2	male	Aedes vexans	New Jersey Light Trap (NJLT)
stjoecty_1976_sample_01322	1977-06-15	1977-06-15	11	41.622	-86.392	A2	male	Culex restuans	New Jersey Light Trap (NJLT)
stjoecty_1976_sample_01323	1977-06-15	1977-06-15	2	41.622	-86.392	A2	male	Coquillettidia perturbans	New Jersey Light Trap (NJLT)
stjoecty_1976_sample_01324	1977-06-15	1977-06-15	7	41.622	-86.392	A2	male	Culex territans	New Jersey Light Trap (NJLT)
stjoecty_1976_sample_01325	1977-06-15	1977-06-15	8	41.622	-86.392	A2	female	Culex territans	New Jersey Light Trap (NJLT)
stjoecty_1976_sample_01326	1977-06-15	1977-06-15	1	41.622	-86.392	A2	female	Anopheles punctipennis	New Jersey Light Trap (NJLT)
stjoecty_1976_sample_01327	1977-06-15	1977-06-15	32	41.622	-86.392	A2	female	Coquillettidia perturbans	New Jersey Light Trap (NJLT)
stjoecty_1976_sample_01328	1977-06-15	1977-06-15	1	41.622	-86.392	A2	female	Culex restuans	New Jersey Light Trap (NJLT)
stjoecty_1976_sample_01329	1977-06-15	1977-06-15	4	41.622	-86.392	A2	female	Aedes sticticus	New Jersey Light Trap (NJLT)
stjoecty_1976_sample_01330	1977-06-15	1977-06-15	4	41.622	-86.392	A2	female	Anopheles quadrimaculatus	New Jersey Light Trap (NJLT)
stjoecty_1976_sample_01331	1977-06-15	1977-06-15	16	41.622	-86.392	A2	female	Anopheles walkeri	New Jersey Light Trap (NJLT)
stjoecty_1976_sample_01332	1977-06-15	1977-06-15	2	41.622	-86.392	A2	female	Aedes sp.	New Jersey Light Trap (NJLT)
stjoecty_1976_sample_01333	1977-06-15	1977-06-15	30	41.622	-86.392	A2	female	Aedes vexans	New Jersey Light Trap (NJLT)
stjoecty_1976_sample_01334	1977-06-15	1977-06-15	1	41.636	-86.173	D2	female	Aedes vexans	New Jersey Light Trap (NJLT)
stjoecty_1976_sample_01335	1977-06-15	1977-06-15	2	41.636	-86.173	D2	female	Culex territans	New Jersey Light Trap (NJLT)
stjoecty_1976_sample_01336	1977-06-15	1977-06-15	1	41.636	-86.173	D2	male	Culex restuans	New Jersey Light Trap (NJLT)
stjoecty_1976_sample_01337	1977-06-15	1977-06-15	2	41.636	-86.173	D2	female	Culex restuans	New Jersey Light Trap (NJLT)
stjoecty_1976_sample_01338	1977-06-15	1977-06-15	3	41.636	-86.173	D2	female	Culex pipiens morphological group	New Jersey Light Trap (NJLT)
stjoecty_1976_sample_01339	1977-06-15	1977-06-15	1	41.6813	-86.284	L2	male	Culex restuans	New Jersey Light Trap (NJLT)
stjoecty_1976_sample_01340	1977-06-15	1977-06-15	1	41.6813	-86.284	L2	female	Culex salinarius	New Jersey Light Trap (NJLT)
stjoecty_1976_sample_01341	1977-06-15	1977-06-15	1	41.6813	-86.284	L2	male	Coquillettidia perturbans	New Jersey Light Trap (NJLT)
stjoecty_1976_sample_01342	1977-06-15	1977-06-15	1	41.6813	-86.284	L2	female	Aedes vexans	New Jersey Light Trap (NJLT)
stjoecty_1976_sample_01343	1977-06-15	1977-06-15	1	41.6813	-86.284	L2	female	Coquillettidia perturbans	New Jersey Light Trap (NJLT)
stjoecty_1976_sample_01344	1977-06-15	1977-06-15	4	41.686	-86.179	B3	male	Culex pipiens morphological group	New Jersey Light Trap (NJLT)
stjoecty_1976_sample_01345	1977-06-15	1977-06-15	4	41.686	-86.179	B3	female	Coquillettidia perturbans	New Jersey Light Trap (NJLT)
stjoecty_1976_sample_01346	1977-06-15	1977-06-15	2	41.686	-86.179	B3	female	Culex pipiens morphological group	New Jersey Light Trap (NJLT)
stjoecty_1976_sample_01347	1977-06-15	1977-06-15	12	41.686	-86.179	B3	male	Culex restuans	New Jersey Light Trap (NJLT)
stjoecty_1976_sample_01348	1977-06-15	1977-06-15	12	41.686	-86.179	B3	female	Aedes vexans	New Jersey Light Trap (NJLT)
stjoecty_1976_sample_01349	1977-06-15	1977-06-15	3	41.686	-86.179	B3	female	Culex restuans	New Jersey Light Trap (NJLT)
stjoecty_1976_sample_01350	1977-06-15	1977-06-15	1	41.686	-86.241	K2	male	Culiseta inornata	New Jersey Light Trap (NJLT)
stjoecty_1976_sample_01351	1977-06-15	1977-06-15	1	41.686	-86.241	K2	female	Culiseta inornata	New Jersey Light Trap (NJLT)
stjoecty_1976_sample_01352	1977-06-15	1977-06-15	3	41.686	-86.241	K2	male	Culex restuans	New Jersey Light Trap (NJLT)
stjoecty_1976_sample_01353	1977-06-15	1977-06-15	2	41.686	-86.241	K2	female	Culex pipiens morphological group	New Jersey Light Trap (NJLT)
stjoecty_1976_sample_01354	1977-06-15	1977-06-15	2	41.686	-86.241	K2	female	Culex territans	New Jersey Light Trap (NJLT)
stjoecty_1976_sample_01355	1977-06-15	1977-06-15	2	41.688	-86.38	J1	female	Coquillettidia perturbans	New Jersey Light Trap (NJLT)
stjoecty_1976_sample_01356	1977-06-15	1977-06-15	1	41.688	-86.38	J1	female	Culex salinarius	New Jersey Light Trap (NJLT)
stjoecty_1976_sample_01357	1977-06-15	1977-06-15	2	41.688	-86.38	J1	female	Culex pipiens morphological group	New Jersey Light Trap (NJLT)
stjoecty_1976_sample_01358	1977-06-15	1977-06-15	2	41.688	-86.38	J1	male	Coquillettidia perturbans	New Jersey Light Trap (NJLT)
stjoecty_1976_sample_01359	1977-06-15	1977-06-15	1	41.70444	-86.525	N4	male	Culex pipiens	New Jersey Light Trap (NJLT)
stjoecty_1976_sample_01360	1977-06-15	1977-06-15	1	41.70444	-86.525	N4	female	Culex pipiens	New Jersey Light Trap (NJLT)
stjoecty_1976_sample_01361	1977-06-15	1977-06-15	1	41.70444	-86.525	N4	female	Culex restuans	New Jersey Light Trap (NJLT)
stjoecty_1976_sample_01362	1977-06-15	1977-06-15	1	41.70444	-86.525	N4	female	Culex pipiens morphological group	New Jersey Light Trap (NJLT)
stjoecty_1976_sample_01363	1977-06-15	1977-06-15	3	41.70444	-86.525	N4	female	Coquillettidia perturbans	New Jersey Light Trap (NJLT)
stjoecty_1976_sample_01364	1977-06-15	1977-06-15	1	41.70444	-86.525	N4	female	Anopheles walkeri	New Jersey Light Trap (NJLT)
stjoecty_1976_sample_01365	1977-06-15	1977-06-15	1	41.71322	-86.246	G1	male	Aedes vexans	New Jersey Light Trap (NJLT)
stjoecty_1976_sample_01366	1977-06-15	1977-06-15	1	41.71322	-86.246	G1	female	Culex pipiens morphological group	New Jersey Light Trap (NJLT)
stjoecty_1976_sample_01367	1977-06-15	1977-06-15	3	41.71322	-86.246	G1	female	Culex territans	New Jersey Light Trap (NJLT)
stjoecty_1976_sample_01368	1977-06-15	1977-06-15	2	41.71322	-86.246	G1	female	Aedes vexans	New Jersey Light Trap (NJLT)
stjoecty_1976_sample_01369	1977-06-15	1977-06-15	15	41.71322	-86.246	G1	male	Culex restuans	New Jersey Light Trap (NJLT)
stjoecty_1976_sample_01370	1977-06-15	1977-06-15	2	41.71322	-86.246	G1	female	Culex restuans	New Jersey Light Trap (NJLT)
stjoecty_1976_sample_01371	1977-06-15	1977-06-15	1	41.71322	-86.246	G1	female	Coquillettidia perturbans	New Jersey Light Trap (NJLT)
stjoecty_1976_sample_01372	1977-06-15	1977-06-15	1	41.71322	-86.246	G1	female	Anopheles punctipennis	New Jersey Light Trap (NJLT)
stjoecty_1976_sample_01373	1977-06-15	1977-06-15	0	41.73706	-86.471	F2		Empty Collection	New Jersey Light Trap (NJLT)
stjoecty_1976_sample_01374	1977-06-15	1977-06-15	11	41.739	-86.251	H1	male	Aedes vexans	New Jersey Light Trap (NJLT)
stjoecty_1976_sample_01375	1977-06-15	1977-06-15	4	41.739	-86.251	H1	male	Culex restuans	New Jersey Light Trap (NJLT)
stjoecty_1976_sample_01376	1977-06-15	1977-06-15	1	41.739	-86.251	H1	male	Aedes sp.	New Jersey Light Trap (NJLT)
stjoecty_1976_sample_01377	1977-06-15	1977-06-15	8	41.739	-86.251	H1	female	Culex pipiens morphological group	New Jersey Light Trap (NJLT)
stjoecty_1976_sample_01378	1977-06-15	1977-06-15	3	41.739	-86.251	H1	female	Anopheles quadrimaculatus	New Jersey Light Trap (NJLT)
stjoecty_1976_sample_01379	1977-06-15	1977-06-15	4	41.739	-86.251	H1	male	Culex pipiens morphological group	New Jersey Light Trap (NJLT)
stjoecty_1976_sample_01380	1977-06-15	1977-06-15	3	41.739	-86.251	H1	female	Anopheles punctipennis	New Jersey Light Trap (NJLT)
stjoecty_1976_sample_01381	1977-06-15	1977-06-15	4	41.739	-86.251	H1	female	Coquillettidia perturbans	New Jersey Light Trap (NJLT)
stjoecty_1976_sample_01382	1977-06-15	1977-06-15	3	41.739	-86.251	H1	female	Culex restuans	New Jersey Light Trap (NJLT)
stjoecty_1976_sample_01383	1977-06-15	1977-06-15	1	41.739	-86.251	H1	male	Culex territans	New Jersey Light Trap (NJLT)
stjoecty_1976_sample_01384	1977-06-15	1977-06-15	7	41.739	-86.251	H1	female	Aedes vexans	New Jersey Light Trap (NJLT)
stjoecty_1976_sample_01385	1977-06-15	1977-06-15	1	41.74	-86.299	C1	male	Culex pipiens morphological group	New Jersey Light Trap (NJLT)
stjoecty_1976_sample_01386	1977-06-15	1977-06-15	2	41.74	-86.299	C1	male	Aedes vexans	New Jersey Light Trap (NJLT)
stjoecty_1976_sample_01387	1977-06-15	1977-06-15	1	41.74	-86.299	C1	male	Culex restuans	New Jersey Light Trap (NJLT)
stjoecty_1976_sample_01388	1977-06-15	1977-06-15	1	41.74	-86.299	C1	male	Culex territans	New Jersey Light Trap (NJLT)
stjoecty_1976_sample_01389	1977-06-20	1977-06-20	3	41.53348	-86.424	Q1	female	Culex restuans	New Jersey Light Trap (NJLT)
stjoecty_1976_sample_01390	1977-06-20	1977-06-20	2	41.53348	-86.424	Q1	female	Culex pipiens	New Jersey Light Trap (NJLT)
stjoecty_1976_sample_01391	1977-06-20	1977-06-20	1	41.6813	-86.284	L2	female	Culex salinarius	New Jersey Light Trap (NJLT)
stjoecty_1976_sample_01392	1977-06-20	1977-06-20	1	41.6813	-86.284	L2	male	Culex restuans	New Jersey Light Trap (NJLT)
stjoecty_1976_sample_01393	1977-06-20	1977-06-20	3	41.70444	-86.525	N4	female	Culex pipiens	New Jersey Light Trap (NJLT)
stjoecty_1976_sample_01394	1977-06-20	1977-06-20	1	41.70444	-86.525	N4	female	Culex salinarius	New Jersey Light Trap (NJLT)
stjoecty_1976_sample_01395	1977-06-20	1977-06-20	1	41.70444	-86.525	N4	male	Culex pipiens	New Jersey Light Trap (NJLT)
stjoecty_1976_sample_01396	1977-06-20	1977-06-20	1	41.70444	-86.525	N4	female	Culex pipiens morphological group	New Jersey Light Trap (NJLT)
stjoecty_1976_sample_01397	1977-06-22	1977-06-22	3	41.524	-86.271	P2	female	Culex restuans	New Jersey Light Trap (NJLT)
stjoecty_1976_sample_01398	1977-06-22	1977-06-22	1	41.524	-86.271	P2	female	Culex salinarius	New Jersey Light Trap (NJLT)
stjoecty_1976_sample_01399	1977-06-22	1977-06-22	1	41.524	-86.271	P2	male	Aedes vexans	New Jersey Light Trap (NJLT)
stjoecty_1976_sample_01400	1977-06-22	1977-06-22	2	41.524	-86.271	P2	male	Culex territans	New Jersey Light Trap (NJLT)
stjoecty_1976_sample_01401	1977-06-22	1977-06-22	1	41.524	-86.271	P2	female	Anopheles walkeri	New Jersey Light Trap (NJLT)
stjoecty_1976_sample_01402	1977-06-22	1977-06-22	3	41.524	-86.271	P2	female	Aedes vexans	New Jersey Light Trap (NJLT)
stjoecty_1976_sample_01403	1977-06-22	1977-06-22	11	41.524	-86.271	P2	female	Coquillettidia perturbans	New Jersey Light Trap (NJLT)
stjoecty_1976_sample_01404	1977-06-22	1977-06-22	1	41.524	-86.271	P2	female	Anopheles punctipennis	New Jersey Light Trap (NJLT)
stjoecty_1976_sample_01405	1977-06-22	1977-06-22	2	41.524	-86.271	P2	male	Coquillettidia perturbans	New Jersey Light Trap (NJLT)
stjoecty_1976_sample_01406	1977-06-22	1977-06-22	1	41.53348	-86.424	Q1	female	Culex restuans	New Jersey Light Trap (NJLT)
stjoecty_1976_sample_01407	1977-06-22	1977-06-22	1	41.53348	-86.424	Q1	female	Culex pipiens morphological group	New Jersey Light Trap (NJLT)
stjoecty_1976_sample_01408	1977-06-22	1977-06-22	1	41.53348	-86.424	Q1	male	Culex territans	New Jersey Light Trap (NJLT)
stjoecty_1976_sample_01409	1977-06-22	1977-06-22	1	41.53348	-86.424	Q1	female	Culex salinarius	New Jersey Light Trap (NJLT)
stjoecty_1976_sample_01410	1977-06-22	1977-06-22	1	41.53348	-86.424	Q1	male	Culex pipiens	New Jersey Light Trap (NJLT)
stjoecty_1976_sample_01411	1977-06-22	1977-06-22	1	41.53348	-86.424	Q1	female	Culex pipiens	New Jersey Light Trap (NJLT)
stjoecty_1976_sample_01412	1977-06-22	1977-06-22	3	41.613	-86.256	I1	female	Culex pipiens morphological group	New Jersey Light Trap (NJLT)
stjoecty_1976_sample_01413	1977-06-22	1977-06-22	2	41.613	-86.256	I1	female	Coquillettidia perturbans	New Jersey Light Trap (NJLT)
stjoecty_1976_sample_01414	1977-06-22	1977-06-22	1	41.613	-86.256	I1	female	Anopheles quadrimaculatus	New Jersey Light Trap (NJLT)
stjoecty_1976_sample_01415	1977-06-22	1977-06-22	3	41.613	-86.256	I1	female	Aedes vexans	New Jersey Light Trap (NJLT)
stjoecty_1976_sample_01416	1977-06-22	1977-06-22	1	41.613	-86.256	I1	male	Culex pipiens	New Jersey Light Trap (NJLT)
stjoecty_1976_sample_01417	1977-06-22	1977-06-22	8	41.613	-86.256	I1	female	Culex restuans	New Jersey Light Trap (NJLT)
stjoecty_1976_sample_01418	1977-06-22	1977-06-22	12	41.613	-86.256	I1	male	Culex restuans	New Jersey Light Trap (NJLT)
stjoecty_1976_sample_01419	1977-06-22	1977-06-22	2	41.613	-86.256	I1	male	Aedes vexans	New Jersey Light Trap (NJLT)
stjoecty_1976_sample_01420	1977-06-22	1977-06-22	2	41.636	-86.173	D2	female	Aedes vexans	New Jersey Light Trap (NJLT)
stjoecty_1976_sample_01421	1977-06-22	1977-06-22	1	41.636	-86.173	D2	female	Culex territans	New Jersey Light Trap (NJLT)
stjoecty_1976_sample_01422	1977-06-22	1977-06-22	1	41.636	-86.173	D2	male	Aedes vexans	New Jersey Light Trap (NJLT)
stjoecty_1976_sample_01423	1977-06-22	1977-06-22	2	41.636	-86.173	D2	female	Anopheles punctipennis	New Jersey Light Trap (NJLT)
stjoecty_1976_sample_01424	1977-06-22	1977-06-22	1	41.636	-86.173	D2	male	Culex restuans	New Jersey Light Trap (NJLT)
stjoecty_1976_sample_01425	1977-06-22	1977-06-22	3	41.636	-86.173	D2	female	Culex pipiens morphological group	New Jersey Light Trap (NJLT)
stjoecty_1976_sample_01426	1977-06-22	1977-06-22	1	41.636	-86.173	D2	female	Culex restuans	New Jersey Light Trap (NJLT)
stjoecty_1976_sample_01427	1977-06-22	1977-06-22	5	41.686	-86.179	B3	female	Culex restuans	New Jersey Light Trap (NJLT)
stjoecty_1976_sample_01428	1977-06-22	1977-06-22	1	41.686	-86.179	B3	female	Culex pipiens	New Jersey Light Trap (NJLT)
stjoecty_1976_sample_01429	1977-06-22	1977-06-22	6	41.686	-86.179	B3	female	Culex pipiens morphological group	New Jersey Light Trap (NJLT)
stjoecty_1976_sample_01430	1977-06-22	1977-06-22	1	41.686	-86.179	B3	female	Aedes sticticus	New Jersey Light Trap (NJLT)
stjoecty_1976_sample_01431	1977-06-22	1977-06-22	8	41.686	-86.179	B3	female	Aedes vexans	New Jersey Light Trap (NJLT)
stjoecty_1976_sample_01432	1977-06-22	1977-06-22	2	41.686	-86.179	B3	male	Culex pipiens morphological group	New Jersey Light Trap (NJLT)
stjoecty_1976_sample_01433	1977-06-22	1977-06-22	1	41.686	-86.179	B3	female	Anopheles quadrimaculatus	New Jersey Light Trap (NJLT)
stjoecty_1976_sample_01434	1977-06-22	1977-06-22	1	41.686	-86.179	B3	female	Culex salinarius	New Jersey Light Trap (NJLT)
stjoecty_1976_sample_01435	1977-06-22	1977-06-22	5	41.686	-86.179	B3	male	Culex territans	New Jersey Light Trap (NJLT)
stjoecty_1976_sample_01436	1977-06-22	1977-06-22	3	41.686	-86.179	B3	female	Coquillettidia perturbans	New Jersey Light Trap (NJLT)
stjoecty_1976_sample_01437	1977-06-22	1977-06-22	12	41.686	-86.179	B3	male	Culex restuans	New Jersey Light Trap (NJLT)
stjoecty_1976_sample_01438	1977-06-22	1977-06-22	2	41.686	-86.241	K2	female	Culex pipiens morphological group	New Jersey Light Trap (NJLT)
stjoecty_1976_sample_01439	1977-06-22	1977-06-22	1	41.686	-86.241	K2	male	Culex territans	New Jersey Light Trap (NJLT)
stjoecty_1976_sample_01440	1977-06-22	1977-06-22	1	41.686	-86.241	K2	female	Aedes vexans	New Jersey Light Trap (NJLT)
stjoecty_1976_sample_01441	1977-06-22	1977-06-22	13	41.688	-86.38	J1	female	Aedes vexans	New Jersey Light Trap (NJLT)
stjoecty_1976_sample_01442	1977-06-22	1977-06-22	1	41.688	-86.38	J1	female	Culex pipiens	New Jersey Light Trap (NJLT)
stjoecty_1976_sample_01443	1977-06-22	1977-06-22	11	41.688	-86.38	J1	female	Culex salinarius	New Jersey Light Trap (NJLT)
stjoecty_1976_sample_01444	1977-06-22	1977-06-22	2	41.688	-86.38	J1	female	Culex pipiens morphological group	New Jersey Light Trap (NJLT)
stjoecty_1976_sample_01445	1977-06-22	1977-06-22	2	41.688	-86.38	J1	male	Aedes vexans	New Jersey Light Trap (NJLT)
stjoecty_1976_sample_01446	1977-06-22	1977-06-22	8	41.688	-86.38	J1	female	Coquillettidia perturbans	New Jersey Light Trap (NJLT)
stjoecty_1976_sample_01447	1977-06-22	1977-06-22	2	41.688	-86.38	J1	female	Anopheles punctipennis	New Jersey Light Trap (NJLT)
stjoecty_1976_sample_01448	1977-06-22	1977-06-22	1	41.688	-86.38	J1	female	Anopheles walkeri	New Jersey Light Trap (NJLT)
stjoecty_1976_sample_01449	1977-06-22	1977-06-22	3	41.688	-86.38	J1	female	Culex restuans	New Jersey Light Trap (NJLT)
stjoecty_1976_sample_01450	1977-06-22	1977-06-22	3	41.688	-86.38	J1	male	Coquillettidia perturbans	New Jersey Light Trap (NJLT)
stjoecty_1976_sample_01451	1977-06-22	1977-06-22	1	41.70444	-86.525	N4	male	Coquillettidia perturbans	New Jersey Light Trap (NJLT)
stjoecty_1976_sample_01452	1977-06-22	1977-06-22	3	41.70444	-86.525	N4	female	Culex pipiens morphological group	New Jersey Light Trap (NJLT)
stjoecty_1976_sample_01453	1977-06-22	1977-06-22	2	41.70444	-86.525	N4	male	Culex pipiens	New Jersey Light Trap (NJLT)
stjoecty_1976_sample_01454	1977-06-22	1977-06-22	1	41.70444	-86.525	N4	female	Culex restuans	New Jersey Light Trap (NJLT)
stjoecty_1976_sample_01455	1977-06-22	1977-06-22	2	41.70444	-86.525	N4	female	Coquillettidia perturbans	New Jersey Light Trap (NJLT)
stjoecty_1976_sample_01456	1977-06-22	1977-06-22	3	41.71322	-86.246	G1	male	Culex restuans	New Jersey Light Trap (NJLT)
stjoecty_1976_sample_01457	1977-06-22	1977-06-22	1	41.71322	-86.246	G1	female	Culex restuans	New Jersey Light Trap (NJLT)
stjoecty_1976_sample_01458	1977-06-22	1977-06-22	2	41.71322	-86.246	G1	male	Culex salinarius	New Jersey Light Trap (NJLT)
stjoecty_1976_sample_01459	1977-06-22	1977-06-22	2	41.71322	-86.246	G1	female	Culex pipiens morphological group	New Jersey Light Trap (NJLT)
stjoecty_1976_sample_01460	1977-06-22	1977-06-22	1	41.71322	-86.246	G1	female	Culex pipiens	New Jersey Light Trap (NJLT)
stjoecty_1976_sample_01461	1977-06-22	1977-06-22	3	41.71322	-86.246	G1	female	Coquillettidia perturbans	New Jersey Light Trap (NJLT)
stjoecty_1976_sample_01462	1977-06-22	1977-06-22	2	41.71322	-86.246	G1	male	Aedes vexans	New Jersey Light Trap (NJLT)
stjoecty_1976_sample_01463	1977-06-22	1977-06-22	1	41.71322	-86.246	G1	female	Culex territans	New Jersey Light Trap (NJLT)
stjoecty_1976_sample_01464	1977-06-22	1977-06-22	1	41.71322	-86.246	G1	male	Culex territans	New Jersey Light Trap (NJLT)
stjoecty_1976_sample_01465	1977-06-22	1977-06-22	3	41.71322	-86.246	G1	female	Aedes vexans	New Jersey Light Trap (NJLT)
stjoecty_1976_sample_01466	1977-06-22	1977-06-22	0	41.73706	-86.471	F2		Empty Collection	New Jersey Light Trap (NJLT)
stjoecty_1976_sample_01467	1977-06-22	1977-06-22	3	41.739	-86.251	H1	female	Aedes vexans	New Jersey Light Trap (NJLT)
stjoecty_1976_sample_01468	1977-06-22	1977-06-22	12	41.739	-86.251	H1	female	Culex restuans	New Jersey Light Trap (NJLT)
stjoecty_1976_sample_01469	1977-06-22	1977-06-22	7	41.739	-86.251	H1	female	Culex pipiens morphological group	New Jersey Light Trap (NJLT)
stjoecty_1976_sample_01470	1977-06-22	1977-06-22	1	41.739	-86.251	H1	male	Culex territans	New Jersey Light Trap (NJLT)
stjoecty_1976_sample_01471	1977-06-22	1977-06-22	1	41.739	-86.251	H1	female	Coquillettidia perturbans	New Jersey Light Trap (NJLT)
stjoecty_1976_sample_01472	1977-06-22	1977-06-22	6	41.739	-86.251	H1	male	Culex restuans	New Jersey Light Trap (NJLT)
stjoecty_1976_sample_01473	1977-06-22	1977-06-22	1	41.739	-86.251	H1	female	Anopheles quadrimaculatus	New Jersey Light Trap (NJLT)
stjoecty_1976_sample_01474	1977-06-22	1977-06-22	2	41.739	-86.251	H1	male	Culex pipiens morphological group	New Jersey Light Trap (NJLT)
stjoecty_1976_sample_01475	1977-06-22	1977-06-22	7	41.739	-86.251	H1	female	Anopheles punctipennis	New Jersey Light Trap (NJLT)
stjoecty_1976_sample_01476	1977-06-22	1977-06-22	1	41.74	-86.299	C1	male	Culex restuans	New Jersey Light Trap (NJLT)
stjoecty_1976_sample_01477	1977-06-22	1977-06-22	1	41.74	-86.299	C1	female	Culex pipiens morphological group	New Jersey Light Trap (NJLT)
stjoecty_1976_sample_01478	1977-06-22	1977-06-22	2	41.74	-86.299	C1	male	Aedes vexans	New Jersey Light Trap (NJLT)
stjoecty_1976_sample_01479	1977-06-22	1977-06-22	1	41.74	-86.299	C1	male	Anopheles quadrimaculatus	New Jersey Light Trap (NJLT)
stjoecty_1976_sample_01480	1977-06-27	1977-06-27	2	41.622	-86.392	A2	female	Anopheles walkeri	New Jersey Light Trap (NJLT)
stjoecty_1976_sample_01481	1977-06-27	1977-06-27	1	41.622	-86.392	A2	female	Aedes vexans	New Jersey Light Trap (NJLT)
stjoecty_1976_sample_01482	1977-06-27	1977-06-27	2	41.622	-86.392	A2	female	Culex pipiens morphological group	New Jersey Light Trap (NJLT)
stjoecty_1976_sample_01483	1977-06-27	1977-06-27	5	41.622	-86.392	A2	female	Coquillettidia perturbans	New Jersey Light Trap (NJLT)
stjoecty_1976_sample_01484	1977-06-27	1977-06-27	2	41.686	-86.241	K2	female	Culex restuans	New Jersey Light Trap (NJLT)
stjoecty_1976_sample_01485	1977-06-27	1977-06-27	1	41.686	-86.241	K2	female	Culex pipiens morphological group	New Jersey Light Trap (NJLT)
stjoecty_1976_sample_01486	1977-06-27	1977-06-27	2	41.686	-86.241	K2	female	Aedes vexans	New Jersey Light Trap (NJLT)
stjoecty_1976_sample_01487	1977-06-27	1977-06-27	1	41.686	-86.241	K2	female	Culex salinarius	New Jersey Light Trap (NJLT)
stjoecty_1976_sample_01488	1977-06-27	1977-06-27	2	41.70444	-86.525	N4	female	Coquillettidia perturbans	New Jersey Light Trap (NJLT)
stjoecty_1976_sample_01489	1977-06-27	1977-06-27	1	41.70444	-86.525	N4	female	Culex pipiens	New Jersey Light Trap (NJLT)
stjoecty_1976_sample_01490	1977-06-27	1977-06-27	3	41.70444	-86.525	N4	female	Culex salinarius	New Jersey Light Trap (NJLT)
stjoecty_1976_sample_01491	1977-06-27	1977-06-27	1	41.74	-86.299	C1	female	Culex salinarius	New Jersey Light Trap (NJLT)
stjoecty_1976_sample_01492	1977-06-27	1977-06-27	1	41.74	-86.299	C1	female	Culex restuans	New Jersey Light Trap (NJLT)
stjoecty_1976_sample_01493	1977-06-27	1977-06-27	1	41.74	-86.299	C1	female	Aedes vexans	New Jersey Light Trap (NJLT)
stjoecty_1976_sample_01494	1977-06-27	1977-06-27	1	41.74	-86.299	C1	female	Coquillettidia perturbans	New Jersey Light Trap (NJLT)
stjoecty_1976_sample_01495	1977-06-29	1977-06-29	1	41.524	-86.271	P2	female	Coquillettidia perturbans	New Jersey Light Trap (NJLT)
stjoecty_1976_sample_01496	1977-06-29	1977-06-29	1	41.613	-86.256	I1	female	Culex pipiens morphological group	New Jersey Light Trap (NJLT)
stjoecty_1976_sample_01497	1977-06-29	1977-06-29	3	41.613	-86.256	I1	female	Culex restuans	New Jersey Light Trap (NJLT)
stjoecty_1976_sample_01498	1977-06-29	1977-06-29	1	41.613	-86.256	I1	male	Culex restuans	New Jersey Light Trap (NJLT)
stjoecty_1976_sample_01499	1977-06-29	1977-06-29	2	41.622	-86.392	A2	female	Anopheles punctipennis	New Jersey Light Trap (NJLT)
stjoecty_1976_sample_01500	1977-06-29	1977-06-29	1	41.622	-86.392	A2	female	Culex territans	New Jersey Light Trap (NJLT)
stjoecty_1976_sample_01501	1977-06-29	1977-06-29	14	41.622	-86.392	A2	female	Coquillettidia perturbans	New Jersey Light Trap (NJLT)
stjoecty_1976_sample_01502	1977-06-29	1977-06-29	1	41.636	-86.173	D2	male	Culex sp.	New Jersey Light Trap (NJLT)
stjoecty_1976_sample_01503	1977-06-29	1977-06-29	1	41.636	-86.173	D2	female	Culex sp.	New Jersey Light Trap (NJLT)
stjoecty_1976_sample_01504	1977-06-29	1977-06-29	1	41.636	-86.173	D2	female	Aedes vexans	New Jersey Light Trap (NJLT)
stjoecty_1976_sample_01505	1977-06-29	1977-06-29	1	41.636	-86.173	D2	male	Aedes vexans	New Jersey Light Trap (NJLT)
stjoecty_1976_sample_01506	1977-06-29	1977-06-29	4	41.636	-86.173	D2	female	Culex restuans	New Jersey Light Trap (NJLT)
stjoecty_1976_sample_01507	1977-06-29	1977-06-29	1	41.636	-86.173	D2	male	Culex pipiens morphological group	New Jersey Light Trap (NJLT)
stjoecty_1976_sample_01508	1977-06-29	1977-06-29	4	41.636	-86.173	D2	female	Culex pipiens morphological group	New Jersey Light Trap (NJLT)
stjoecty_1976_sample_01509	1977-06-29	1977-06-29	1	41.636	-86.173	D2	female	Culex territans	New Jersey Light Trap (NJLT)
stjoecty_1976_sample_01510	1977-06-29	1977-06-29	1	41.6813	-86.284	L2	female	Culex pipiens morphological group	New Jersey Light Trap (NJLT)
stjoecty_1976_sample_01511	1977-06-29	1977-06-29	1	41.6813	-86.284	L2	female	Coquillettidia perturbans	New Jersey Light Trap (NJLT)
stjoecty_1976_sample_01512	1977-06-29	1977-06-29	1	41.6813	-86.284	L2	female	Culex restuans	New Jersey Light Trap (NJLT)
stjoecty_1976_sample_01513	1977-06-29	1977-06-29	1	41.686	-86.179	B3	female	Uranotaenia sapphirina	New Jersey Light Trap (NJLT)
stjoecty_1976_sample_01514	1977-06-29	1977-06-29	1	41.686	-86.179	B3	female	Anopheles punctipennis	New Jersey Light Trap (NJLT)
stjoecty_1976_sample_01515	1977-06-29	1977-06-29	2	41.686	-86.179	B3	female	Culex pipiens	New Jersey Light Trap (NJLT)
stjoecty_1976_sample_01516	1977-06-29	1977-06-29	20	41.686	-86.179	B3	male	Culex restuans	New Jersey Light Trap (NJLT)
stjoecty_1976_sample_01517	1977-06-29	1977-06-29	2	41.686	-86.179	B3	female	Culex restuans	New Jersey Light Trap (NJLT)
stjoecty_1976_sample_01518	1977-06-29	1977-06-29	2	41.686	-86.179	B3	male	Culex pipiens morphological group	New Jersey Light Trap (NJLT)
stjoecty_1976_sample_01519	1977-06-29	1977-06-29	1	41.686	-86.179	B3	female	Culex sp.	New Jersey Light Trap (NJLT)
stjoecty_1976_sample_01520	1977-06-29	1977-06-29	1	41.686	-86.241	K2	female	Aedes vexans	New Jersey Light Trap (NJLT)
stjoecty_1976_sample_01521	1977-06-29	1977-06-29	1	41.686	-86.241	K2	female	Culex restuans	New Jersey Light Trap (NJLT)
stjoecty_1976_sample_01522	1977-06-29	1977-06-29	3	41.686	-86.241	K2	male	Culex restuans	New Jersey Light Trap (NJLT)
stjoecty_1976_sample_01523	1977-06-29	1977-06-29	3	41.688	-86.38	J1	female	Culex salinarius	New Jersey Light Trap (NJLT)
stjoecty_1976_sample_01524	1977-06-29	1977-06-29	1	41.70444	-86.525	N4	female	Culex pipiens	New Jersey Light Trap (NJLT)
stjoecty_1976_sample_01525	1977-06-29	1977-06-29	2	41.739	-86.251	H1	female	Culex pipiens morphological group	New Jersey Light Trap (NJLT)
stjoecty_1976_sample_01526	1977-06-29	1977-06-29	1	41.739	-86.251	H1	male	Culex sp.	New Jersey Light Trap (NJLT)
stjoecty_1976_sample_01527	1977-06-29	1977-06-29	2	41.739	-86.251	H1	female	Culex restuans	New Jersey Light Trap (NJLT)
stjoecty_1976_sample_01528	1977-06-29	1977-06-29	1	41.739	-86.251	H1	female	Culex sp.	New Jersey Light Trap (NJLT)
stjoecty_1976_sample_01529	1977-06-29	1977-06-29	2	41.74	-86.299	C1	female	Culex pipiens morphological group	New Jersey Light Trap (NJLT)
stjoecty_1976_sample_01530	1977-06-29	1977-06-29	1	41.74	-86.299	C1	female	Culex salinarius	New Jersey Light Trap (NJLT)
stjoecty_1976_sample_01531	1977-06-29	1977-06-29	3	41.74	-86.299	C1	female	Culex restuans	New Jersey Light Trap (NJLT)
stjoecty_1976_sample_01532	1977-06-29	1977-06-29	1	41.74	-86.299	C1	female	Culex sp.	New Jersey Light Trap (NJLT)
stjoecty_1976_sample_01533	1977-07-04	1977-07-04	6	41.524	-86.271	P2	female	Culex pipiens morphological group	New Jersey Light Trap (NJLT)
stjoecty_1976_sample_01534	1977-07-04	1977-07-04	4	41.524	-86.271	P2	male	Coquillettidia perturbans	New Jersey Light Trap (NJLT)
stjoecty_1976_sample_01535	1977-07-04	1977-07-04	1	41.524	-86.271	P2	male	Culex sp.	New Jersey Light Trap (NJLT)
stjoecty_1976_sample_01536	1977-07-04	1977-07-04	1	41.524	-86.271	P2	female	Culex territans	New Jersey Light Trap (NJLT)
stjoecty_1976_sample_01537	1977-07-04	1977-07-04	1	41.524	-86.271	P2	male	Culex restuans	New Jersey Light Trap (NJLT)
stjoecty_1976_sample_01538	1977-07-04	1977-07-04	3	41.524	-86.271	P2	female	Culex sp.	New Jersey Light Trap (NJLT)
stjoecty_1976_sample_01539	1977-07-04	1977-07-04	2	41.524	-86.271	P2	male	Aedes vexans	New Jersey Light Trap (NJLT)
stjoecty_1976_sample_01540	1977-07-04	1977-07-04	17	41.524	-86.271	P2	female	Coquillettidia perturbans	New Jersey Light Trap (NJLT)
stjoecty_1976_sample_01541	1977-07-04	1977-07-04	16	41.524	-86.271	P2	female	Aedes vexans	New Jersey Light Trap (NJLT)
stjoecty_1976_sample_01542	1977-07-04	1977-07-04	1	41.524	-86.271	P2	female	Culex pipiens	New Jersey Light Trap (NJLT)
stjoecty_1976_sample_01543	1977-07-04	1977-07-04	1	41.524	-86.271	P2	female	Culex restuans	New Jersey Light Trap (NJLT)
stjoecty_1976_sample_01544	1977-07-04	1977-07-04	3	41.524	-86.271	P2	female	Culex salinarius	New Jersey Light Trap (NJLT)
stjoecty_1976_sample_01545	1977-07-04	1977-07-04	1	41.524	-86.271	P2	female	Anopheles punctipennis	New Jersey Light Trap (NJLT)
stjoecty_1976_sample_01546	1977-07-04	1977-07-04	1	41.53348	-86.424	Q1	female	Aedes sp.	New Jersey Light Trap (NJLT)
stjoecty_1976_sample_01547	1977-07-04	1977-07-04	1	41.53348	-86.424	Q1	female	Culex salinarius	New Jersey Light Trap (NJLT)
stjoecty_1976_sample_01548	1977-07-04	1977-07-04	2	41.53348	-86.424	Q1	female	Culex restuans	New Jersey Light Trap (NJLT)
stjoecty_1976_sample_01549	1977-07-04	1977-07-04	1	41.53348	-86.424	Q1	female	Culex territans	New Jersey Light Trap (NJLT)
stjoecty_1976_sample_01550	1977-07-04	1977-07-04	1	41.53348	-86.424	Q1	male	Culex salinarius	New Jersey Light Trap (NJLT)
stjoecty_1976_sample_01551	1977-07-04	1977-07-04	3	41.53348	-86.424	Q1	male	Culex pipiens	New Jersey Light Trap (NJLT)
stjoecty_1976_sample_01552	1977-07-04	1977-07-04	3	41.53348	-86.424	Q1	male	Culex pipiens morphological group	New Jersey Light Trap (NJLT)
stjoecty_1976_sample_01553	1977-07-04	1977-07-04	2	41.53348	-86.424	Q1	female	Culex sp.	New Jersey Light Trap (NJLT)
stjoecty_1976_sample_01554	1977-07-04	1977-07-04	2	41.53348	-86.424	Q1	female	Culex pipiens morphological group	New Jersey Light Trap (NJLT)
stjoecty_1976_sample_01555	1977-07-04	1977-07-04	4	41.53348	-86.424	Q1	male	Culex sp.	New Jersey Light Trap (NJLT)
stjoecty_1976_sample_01556	1977-07-04	1977-07-04	1	41.53348	-86.424	Q1	female	Culex pipiens	New Jersey Light Trap (NJLT)
stjoecty_1976_sample_01557	1977-07-04	1977-07-04	3	41.613	-86.256	I1	female	Culex salinarius	New Jersey Light Trap (NJLT)
stjoecty_1976_sample_01558	1977-07-04	1977-07-04	1	41.613	-86.256	I1	female	Culex tarsalis	New Jersey Light Trap (NJLT)
stjoecty_1976_sample_01559	1977-07-04	1977-07-04	6	41.613	-86.256	I1	female	Coquillettidia perturbans	New Jersey Light Trap (NJLT)
stjoecty_1976_sample_01560	1977-07-04	1977-07-04	7	41.613	-86.256	I1	female	Culex pipiens morphological group	New Jersey Light Trap (NJLT)
stjoecty_1976_sample_01561	1977-07-04	1977-07-04	4	41.613	-86.256	I1	male	Culex restuans	New Jersey Light Trap (NJLT)
stjoecty_1976_sample_01562	1977-07-04	1977-07-04	2	41.613	-86.256	I1	female	Culex pipiens	New Jersey Light Trap (NJLT)
stjoecty_1976_sample_01563	1977-07-04	1977-07-04	12	41.613	-86.256	I1	female	Aedes vexans	New Jersey Light Trap (NJLT)
stjoecty_1976_sample_01564	1977-07-04	1977-07-04	3	41.613	-86.256	I1	female	Anopheles quadrimaculatus	New Jersey Light Trap (NJLT)
stjoecty_1976_sample_01565	1977-07-04	1977-07-04	4	41.613	-86.256	I1	male	Culex pipiens	New Jersey Light Trap (NJLT)
stjoecty_1976_sample_01566	1977-07-04	1977-07-04	11	41.613	-86.256	I1	female	Culex sp.	New Jersey Light Trap (NJLT)
stjoecty_1976_sample_01567	1977-07-04	1977-07-04	1	41.622	-86.392	A2	male	Culex restuans	New Jersey Light Trap (NJLT)
stjoecty_1976_sample_01568	1977-07-04	1977-07-04	5	41.622	-86.392	A2	female	Anopheles quadrimaculatus	New Jersey Light Trap (NJLT)
stjoecty_1976_sample_01569	1977-07-04	1977-07-04	1	41.622	-86.392	A2	female	Culex pipiens	New Jersey Light Trap (NJLT)
stjoecty_1976_sample_01570	1977-07-04	1977-07-04	2	41.622	-86.392	A2	female	Culex restuans	New Jersey Light Trap (NJLT)
stjoecty_1976_sample_01571	1977-07-04	1977-07-04	3	41.622	-86.392	A2	male	Coquillettidia perturbans	New Jersey Light Trap (NJLT)
stjoecty_1976_sample_01572	1977-07-04	1977-07-04	119	41.622	-86.392	A2	female	Coquillettidia perturbans	New Jersey Light Trap (NJLT)
stjoecty_1976_sample_01573	1977-07-04	1977-07-04	4	41.622	-86.392	A2	female	Culex sp.	New Jersey Light Trap (NJLT)
stjoecty_1976_sample_01574	1977-07-04	1977-07-04	9	41.622	-86.392	A2	female	Aedes vexans	New Jersey Light Trap (NJLT)
stjoecty_1976_sample_01575	1977-07-04	1977-07-04	20	41.622	-86.392	A2	male	Aedes vexans	New Jersey Light Trap (NJLT)
stjoecty_1976_sample_01576	1977-07-04	1977-07-04	2	41.622	-86.392	A2	female	Culex territans	New Jersey Light Trap (NJLT)
stjoecty_1976_sample_01577	1977-07-04	1977-07-04	7	41.622	-86.392	A2	female	Anopheles walkeri	New Jersey Light Trap (NJLT)
stjoecty_1976_sample_01578	1977-07-04	1977-07-04	1	41.622	-86.392	A2	female	Uranotaenia sapphirina	New Jersey Light Trap (NJLT)
stjoecty_1976_sample_01579	1977-07-04	1977-07-04	5	41.622	-86.392	A2	female	Culex pipiens morphological group	New Jersey Light Trap (NJLT)
stjoecty_1976_sample_01580	1977-07-04	1977-07-04	2	41.636	-86.173	D2	female	Culiseta inornata	New Jersey Light Trap (NJLT)
stjoecty_1976_sample_01581	1977-07-04	1977-07-04	1	41.636	-86.173	D2	female	Culex pipiens	New Jersey Light Trap (NJLT)
stjoecty_1976_sample_01582	1977-07-04	1977-07-04	3	41.636	-86.173	D2	female	Aedes vexans	New Jersey Light Trap (NJLT)
stjoecty_1976_sample_01583	1977-07-04	1977-07-04	2	41.636	-86.173	D2	female	Culex restuans	New Jersey Light Trap (NJLT)
stjoecty_1976_sample_01584	1977-07-04	1977-07-04	3	41.636	-86.173	D2	male	Culex sp.	New Jersey Light Trap (NJLT)
stjoecty_1976_sample_01585	1977-07-04	1977-07-04	13	41.636	-86.173	D2	female	Culex pipiens morphological group	New Jersey Light Trap (NJLT)
stjoecty_1976_sample_01586	1977-07-04	1977-07-04	1	41.636	-86.173	D2	female	Uranotaenia sapphirina	New Jersey Light Trap (NJLT)
stjoecty_1976_sample_01587	1977-07-04	1977-07-04	1	41.636	-86.173	D2	female	Culex salinarius	New Jersey Light Trap (NJLT)
stjoecty_1976_sample_01588	1977-07-04	1977-07-04	3	41.636	-86.173	D2	male	Culex restuans	New Jersey Light Trap (NJLT)
stjoecty_1976_sample_01589	1977-07-04	1977-07-04	3	41.636	-86.173	D2	female	Anopheles punctipennis	New Jersey Light Trap (NJLT)
stjoecty_1976_sample_01590	1977-07-04	1977-07-04	2	41.636	-86.173	D2	female	Coquillettidia perturbans	New Jersey Light Trap (NJLT)
stjoecty_1976_sample_01591	1977-07-04	1977-07-04	1	41.636	-86.173	D2	male	Aedes vexans	New Jersey Light Trap (NJLT)
stjoecty_1976_sample_01592	1977-07-04	1977-07-04	6	41.636	-86.173	D2	female	Culex sp.	New Jersey Light Trap (NJLT)
stjoecty_1976_sample_01593	1977-07-04	1977-07-04	1	41.6813	-86.284	L2	male	Culex territans	New Jersey Light Trap (NJLT)
stjoecty_1976_sample_01594	1977-07-04	1977-07-04	5	41.6813	-86.284	L2	female	Culex sp.	New Jersey Light Trap (NJLT)
stjoecty_1976_sample_01595	1977-07-04	1977-07-04	4	41.6813	-86.284	L2	female	Aedes vexans	New Jersey Light Trap (NJLT)
stjoecty_1976_sample_01596	1977-07-04	1977-07-04	2	41.6813	-86.284	L2	male	Aedes vexans	New Jersey Light Trap (NJLT)
stjoecty_1976_sample_01597	1977-07-04	1977-07-04	1	41.6813	-86.284	L2	male	Coquillettidia perturbans	New Jersey Light Trap (NJLT)
stjoecty_1976_sample_01598	1977-07-04	1977-07-04	4	41.6813	-86.284	L2	female	Culex restuans	New Jersey Light Trap (NJLT)
stjoecty_1976_sample_01599	1977-07-04	1977-07-04	3	41.6813	-86.284	L2	female	Culex pipiens morphological group	New Jersey Light Trap (NJLT)
stjoecty_1976_sample_01600	1977-07-04	1977-07-04	1	41.6813	-86.284	L2	female	Culex salinarius	New Jersey Light Trap (NJLT)
stjoecty_1976_sample_01601	1977-07-04	1977-07-04	1	41.6813	-86.284	L2	male	Anopheles punctipennis	New Jersey Light Trap (NJLT)
stjoecty_1976_sample_01602	1977-07-04	1977-07-04	7	41.6813	-86.284	L2	male	Culex restuans	New Jersey Light Trap (NJLT)
stjoecty_1976_sample_01603	1977-07-04	1977-07-04	1	41.6813	-86.284	L2	male	Anopheles quadrimaculatus	New Jersey Light Trap (NJLT)
stjoecty_1976_sample_01604	1977-07-04	1977-07-04	3	41.6813	-86.284	L2	female	Culex pipiens	New Jersey Light Trap (NJLT)
stjoecty_1976_sample_01605	1977-07-04	1977-07-04	1	41.686	-86.179	B3	female	Anopheles quadrimaculatus	New Jersey Light Trap (NJLT)
stjoecty_1976_sample_01606	1977-07-04	1977-07-04	1	41.686	-86.179	B3	female	Culex salinarius	New Jersey Light Trap (NJLT)
stjoecty_1976_sample_01607	1977-07-04	1977-07-04	1	41.686	-86.179	B3	female	Culex pipiens	New Jersey Light Trap (NJLT)
stjoecty_1976_sample_01608	1977-07-04	1977-07-04	8	41.686	-86.179	B3	male	Culex restuans	New Jersey Light Trap (NJLT)
stjoecty_1976_sample_01609	1977-07-04	1977-07-04	2	41.686	-86.179	B3	female	Culex restuans	New Jersey Light Trap (NJLT)
stjoecty_1976_sample_01610	1977-07-04	1977-07-04	6	41.686	-86.179	B3	female	Culex sp.	New Jersey Light Trap (NJLT)
stjoecty_1976_sample_01611	1977-07-04	1977-07-04	9	41.686	-86.179	B3	female	Culex pipiens morphological group	New Jersey Light Trap (NJLT)
stjoecty_1976_sample_01612	1977-07-04	1977-07-04	1	41.686	-86.179	B3	male	Culex territans	New Jersey Light Trap (NJLT)
stjoecty_1976_sample_01613	1977-07-04	1977-07-04	1	41.686	-86.179	B3	female	Anopheles punctipennis	New Jersey Light Trap (NJLT)
stjoecty_1976_sample_01614	1977-07-04	1977-07-04	19	41.686	-86.179	B3	male	Culex sp.	New Jersey Light Trap (NJLT)
stjoecty_1976_sample_01615	1977-07-04	1977-07-04	13	41.686	-86.179	B3	female	Aedes vexans	New Jersey Light Trap (NJLT)
stjoecty_1976_sample_01616	1977-07-04	1977-07-04	5	41.686	-86.179	B3	male	Aedes vexans	New Jersey Light Trap (NJLT)
stjoecty_1976_sample_01617	1977-07-04	1977-07-04	2	41.686	-86.179	B3	female	Coquillettidia perturbans	New Jersey Light Trap (NJLT)
stjoecty_1976_sample_01618	1977-07-04	1977-07-04	1	41.688	-86.38	J1	female	Culex salinarius	New Jersey Light Trap (NJLT)
stjoecty_1976_sample_01619	1977-07-04	1977-07-04	1	41.688	-86.38	J1	female	Anopheles quadrimaculatus	New Jersey Light Trap (NJLT)
stjoecty_1976_sample_01620	1977-07-04	1977-07-04	5	41.688	-86.38	J1	female	Anopheles walkeri	New Jersey Light Trap (NJLT)
stjoecty_1976_sample_01621	1977-07-04	1977-07-04	30	41.688	-86.38	J1	female	Aedes vexans	New Jersey Light Trap (NJLT)
stjoecty_1976_sample_01622	1977-07-04	1977-07-04	5	41.688	-86.38	J1	female	Culex sp.	New Jersey Light Trap (NJLT)
stjoecty_1976_sample_01623	1977-07-04	1977-07-04	1	41.688	-86.38	J1	female	Coquillettidia perturbans	New Jersey Light Trap (NJLT)
stjoecty_1976_sample_01624	1977-07-04	1977-07-04	3	41.688	-86.38	J1	female	Aedes sp.	New Jersey Light Trap (NJLT)
stjoecty_1976_sample_01625	1977-07-04	1977-07-04	1	41.70444	-86.525	N4	male	Culex pipiens	New Jersey Light Trap (NJLT)
stjoecty_1976_sample_01626	1977-07-04	1977-07-04	2	41.70444	-86.525	N4	female	Culex salinarius	New Jersey Light Trap (NJLT)
stjoecty_1976_sample_01627	1977-07-04	1977-07-04	1	41.70444	-86.525	N4	female	Culex pipiens	New Jersey Light Trap (NJLT)
stjoecty_1976_sample_01628	1977-07-04	1977-07-04	1	41.70444	-86.525	N4	female	Aedes vexans	New Jersey Light Trap (NJLT)
stjoecty_1976_sample_01629	1977-07-04	1977-07-04	13	41.739	-86.251	H1	female	Aedes vexans	New Jersey Light Trap (NJLT)
stjoecty_1976_sample_01630	1977-07-04	1977-07-04	11	41.739	-86.251	H1	female	Culex sp.	New Jersey Light Trap (NJLT)
stjoecty_1976_sample_01631	1977-07-04	1977-07-04	3	41.739	-86.251	H1	female	Culex restuans	New Jersey Light Trap (NJLT)
stjoecty_1976_sample_01632	1977-07-04	1977-07-04	2	41.739	-86.251	H1	female	Anopheles punctipennis	New Jersey Light Trap (NJLT)
stjoecty_1976_sample_01633	1977-07-04	1977-07-04	2	41.739	-86.251	H1	female	Culex pipiens morphological group	New Jersey Light Trap (NJLT)
stjoecty_1976_sample_01634	1977-07-04	1977-07-04	1	41.739	-86.251	H1	female	Culex pipiens	New Jersey Light Trap (NJLT)
stjoecty_1976_sample_01635	1977-07-04	1977-07-04	1	41.74	-86.299	C1	female	Culex restuans	New Jersey Light Trap (NJLT)
stjoecty_1976_sample_01636	1977-07-04	1977-07-04	1	41.74	-86.299	C1	female	Culex salinarius	New Jersey Light Trap (NJLT)
stjoecty_1976_sample_01637	1977-07-04	1977-07-04	3	41.74	-86.299	C1	male	Aedes vexans	New Jersey Light Trap (NJLT)
stjoecty_1976_sample_01638	1977-07-04	1977-07-04	1	41.74	-86.299	C1	female	Culex tarsalis	New Jersey Light Trap (NJLT)
stjoecty_1976_sample_01639	1977-07-04	1977-07-04	2	41.74	-86.299	C1	female	Coquillettidia perturbans	New Jersey Light Trap (NJLT)
stjoecty_1976_sample_01640	1977-07-04	1977-07-04	1	41.74	-86.299	C1	female	Anopheles punctipennis	New Jersey Light Trap (NJLT)
stjoecty_1976_sample_01641	1977-07-04	1977-07-04	1	41.74	-86.299	C1	female	Culiseta inornata	New Jersey Light Trap (NJLT)
stjoecty_1976_sample_01642	1977-07-06	1977-07-06	1	41.524	-86.271	P2	female	Culex restuans	New Jersey Light Trap (NJLT)
stjoecty_1976_sample_01643	1977-07-06	1977-07-06	2	41.524	-86.271	P2	male	Aedes vexans	New Jersey Light Trap (NJLT)
stjoecty_1976_sample_01644	1977-07-06	1977-07-06	1	41.524	-86.271	P2	female	Anopheles punctipennis	New Jersey Light Trap (NJLT)
stjoecty_1976_sample_01645	1977-07-06	1977-07-06	25	41.524	-86.271	P2	female	Aedes vexans	New Jersey Light Trap (NJLT)
stjoecty_1976_sample_01646	1977-07-06	1977-07-06	2	41.524	-86.271	P2	male	Coquillettidia perturbans	New Jersey Light Trap (NJLT)
stjoecty_1976_sample_01647	1977-07-06	1977-07-06	2	41.524	-86.271	P2	female	Anopheles quadrimaculatus	New Jersey Light Trap (NJLT)
stjoecty_1976_sample_01648	1977-07-06	1977-07-06	1	41.524	-86.271	P2	male	Culex sp.	New Jersey Light Trap (NJLT)
stjoecty_1976_sample_01649	1977-07-06	1977-07-06	2	41.524	-86.271	P2	female	Culex sp.	New Jersey Light Trap (NJLT)
stjoecty_1976_sample_01650	1977-07-06	1977-07-06	7	41.524	-86.271	P2	female	Coquillettidia perturbans	New Jersey Light Trap (NJLT)
stjoecty_1976_sample_01651	1977-07-06	1977-07-06	2	41.524	-86.271	P2	female	Culex salinarius	New Jersey Light Trap (NJLT)
stjoecty_1976_sample_01652	1977-07-06	1977-07-06	1	41.524	-86.271	P2	male	Culex territans	New Jersey Light Trap (NJLT)
stjoecty_1976_sample_01653	1977-07-06	1977-07-06	1	41.53348	-86.424	Q1	female	Culex sp.	New Jersey Light Trap (NJLT)
stjoecty_1976_sample_01654	1977-07-06	1977-07-06	4	41.53348	-86.424	Q1	female	Culex pipiens morphological group	New Jersey Light Trap (NJLT)
stjoecty_1976_sample_01655	1977-07-06	1977-07-06	1	41.53348	-86.424	Q1	male	Aedes vexans	New Jersey Light Trap (NJLT)
stjoecty_1976_sample_01656	1977-07-06	1977-07-06	2	41.53348	-86.424	Q1	female	Aedes vexans	New Jersey Light Trap (NJLT)
stjoecty_1976_sample_01657	1977-07-06	1977-07-06	4	41.53348	-86.424	Q1	female	Culex pipiens	New Jersey Light Trap (NJLT)
stjoecty_1976_sample_01658	1977-07-06	1977-07-06	1	41.53348	-86.424	Q1	female	Culex restuans	New Jersey Light Trap (NJLT)
stjoecty_1976_sample_01659	1977-07-06	1977-07-06	15	41.53348	-86.424	Q1	male	Culex pipiens	New Jersey Light Trap (NJLT)
stjoecty_1976_sample_01660	1977-07-06	1977-07-06	1	41.613	-86.256	I1	female	Culex pipiens	New Jersey Light Trap (NJLT)
stjoecty_1976_sample_01661	1977-07-06	1977-07-06	1	41.613	-86.256	I1	female	Culex pipiens morphological group	New Jersey Light Trap (NJLT)
stjoecty_1976_sample_01662	1977-07-06	1977-07-06	3	41.613	-86.256	I1	male	Aedes vexans	New Jersey Light Trap (NJLT)
stjoecty_1976_sample_01663	1977-07-06	1977-07-06	2	41.613	-86.256	I1	female	Culex sp.	New Jersey Light Trap (NJLT)
stjoecty_1976_sample_01664	1977-07-06	1977-07-06	1	41.613	-86.256	I1	female	Anopheles quadrimaculatus	New Jersey Light Trap (NJLT)
stjoecty_1976_sample_01665	1977-07-06	1977-07-06	1	41.613	-86.256	I1	female	Culex restuans	New Jersey Light Trap (NJLT)
stjoecty_1976_sample_01666	1977-07-06	1977-07-06	1	41.613	-86.256	I1	female	Culex salinarius	New Jersey Light Trap (NJLT)
stjoecty_1976_sample_01667	1977-07-06	1977-07-06	1	41.613	-86.256	I1	female	Coquillettidia perturbans	New Jersey Light Trap (NJLT)
stjoecty_1976_sample_01668	1977-07-06	1977-07-06	16	41.613	-86.256	I1	female	Aedes vexans	New Jersey Light Trap (NJLT)
stjoecty_1976_sample_01669	1977-07-06	1977-07-06	1	41.613	-86.256	I1	male	Culex restuans	New Jersey Light Trap (NJLT)
stjoecty_1976_sample_01670	1977-07-06	1977-07-06	1	41.613	-86.256	I1	male	Culex pipiens	New Jersey Light Trap (NJLT)
stjoecty_1976_sample_01671	1977-07-06	1977-07-06	1	41.622	-86.392	A2	female	Culex territans	New Jersey Light Trap (NJLT)
stjoecty_1976_sample_01672	1977-07-06	1977-07-06	2	41.622	-86.392	A2	female	Anopheles punctipennis	New Jersey Light Trap (NJLT)
stjoecty_1976_sample_01673	1977-07-06	1977-07-06	2	41.622	-86.392	A2	female	Culex salinarius	New Jersey Light Trap (NJLT)
stjoecty_1976_sample_01674	1977-07-06	1977-07-06	1	41.622	-86.392	A2	female	Culex sp.	New Jersey Light Trap (NJLT)
stjoecty_1976_sample_01675	1977-07-06	1977-07-06	37	41.622	-86.392	A2	female	Coquillettidia perturbans	New Jersey Light Trap (NJLT)
stjoecty_1976_sample_01676	1977-07-06	1977-07-06	1	41.622	-86.392	A2	male	Culex territans	New Jersey Light Trap (NJLT)
stjoecty_1976_sample_01677	1977-07-06	1977-07-06	2	41.622	-86.392	A2	male	Culex sp.	New Jersey Light Trap (NJLT)
stjoecty_1976_sample_01678	1977-07-06	1977-07-06	3	41.622	-86.392	A2	male	Aedes vexans	New Jersey Light Trap (NJLT)
stjoecty_1976_sample_01679	1977-07-06	1977-07-06	2	41.622	-86.392	A2	male	Anopheles quadrimaculatus	New Jersey Light Trap (NJLT)
stjoecty_1976_sample_01680	1977-07-06	1977-07-06	13	41.622	-86.392	A2	female	Aedes vexans	New Jersey Light Trap (NJLT)
stjoecty_1976_sample_01681	1977-07-06	1977-07-06	1	41.622	-86.392	A2	female	Culex pipiens morphological group	New Jersey Light Trap (NJLT)
stjoecty_1976_sample_01682	1977-07-06	1977-07-06	4	41.636	-86.173	D2	female	Anopheles punctipennis	New Jersey Light Trap (NJLT)
stjoecty_1976_sample_01683	1977-07-06	1977-07-06	1	41.636	-86.173	D2	female	Culex sp.	New Jersey Light Trap (NJLT)
stjoecty_1976_sample_01684	1977-07-06	1977-07-06	1	41.636	-86.173	D2	female	Culex pipiens morphological group	New Jersey Light Trap (NJLT)
stjoecty_1976_sample_01685	1977-07-06	1977-07-06	1	41.636	-86.173	D2	female	Culex salinarius	New Jersey Light Trap (NJLT)
stjoecty_1976_sample_01686	1977-07-06	1977-07-06	2	41.636	-86.173	D2	female	Aedes vexans	New Jersey Light Trap (NJLT)
stjoecty_1976_sample_01687	1977-07-06	1977-07-06	1	41.636	-86.173	D2	female	Culex pipiens	New Jersey Light Trap (NJLT)
stjoecty_1976_sample_01688	1977-07-06	1977-07-06	2	41.636	-86.173	D2	female	Culex restuans	New Jersey Light Trap (NJLT)
stjoecty_1976_sample_01689	1977-07-06	1977-07-06	1	41.636	-86.173	D2	male	Aedes vexans	New Jersey Light Trap (NJLT)
stjoecty_1976_sample_01690	1977-07-06	1977-07-06	1	41.636	-86.173	D2	female	Anopheles quadrimaculatus	New Jersey Light Trap (NJLT)
stjoecty_1976_sample_01691	1977-07-06	1977-07-06	1	41.6813	-86.284	L2	male	Culex pipiens	New Jersey Light Trap (NJLT)
stjoecty_1976_sample_01692	1977-07-06	1977-07-06	1	41.6813	-86.284	L2	female	Culex salinarius	New Jersey Light Trap (NJLT)
stjoecty_1976_sample_01693	1977-07-06	1977-07-06	3	41.6813	-86.284	L2	male	Aedes vexans	New Jersey Light Trap (NJLT)
stjoecty_1976_sample_01694	1977-07-06	1977-07-06	2	41.6813	-86.284	L2	female	Culex pipiens	New Jersey Light Trap (NJLT)
stjoecty_1976_sample_01695	1977-07-06	1977-07-06	14	41.6813	-86.284	L2	female	Aedes vexans	New Jersey Light Trap (NJLT)
stjoecty_1976_sample_01696	1977-07-06	1977-07-06	2	41.686	-86.179	B3	male	Aedes vexans	New Jersey Light Trap (NJLT)
stjoecty_1976_sample_01697	1977-07-06	1977-07-06	21	41.686	-86.179	B3	female	Aedes vexans	New Jersey Light Trap (NJLT)
stjoecty_1976_sample_01698	1977-07-06	1977-07-06	3	41.686	-86.179	B3	male	Culex restuans	New Jersey Light Trap (NJLT)
stjoecty_1976_sample_01699	1977-07-06	1977-07-06	4	41.686	-86.179	B3	female	Culex restuans	New Jersey Light Trap (NJLT)
stjoecty_1976_sample_01700	1977-07-06	1977-07-06	1	41.686	-86.179	B3	male	Culex pipiens morphological group	New Jersey Light Trap (NJLT)
stjoecty_1976_sample_01701	1977-07-06	1977-07-06	2	41.686	-86.179	B3	female	Culex pipiens	New Jersey Light Trap (NJLT)
stjoecty_1976_sample_01702	1977-07-06	1977-07-06	4	41.686	-86.179	B3	female	Culex pipiens morphological group	New Jersey Light Trap (NJLT)
stjoecty_1976_sample_01703	1977-07-06	1977-07-06	2	41.686	-86.179	B3	male	Culex sp.	New Jersey Light Trap (NJLT)
stjoecty_1976_sample_01704	1977-07-06	1977-07-06	2	41.686	-86.241	K2	female	Aedes vexans	New Jersey Light Trap (NJLT)
stjoecty_1976_sample_01705	1977-07-06	1977-07-06	1	41.686	-86.241	K2	female	Anopheles punctipennis	New Jersey Light Trap (NJLT)
stjoecty_1976_sample_01706	1977-07-06	1977-07-06	1	41.686	-86.241	K2	male	Aedes vexans	New Jersey Light Trap (NJLT)
stjoecty_1976_sample_01707	1977-07-06	1977-07-06	2	41.686	-86.241	K2	male	Culex restuans	New Jersey Light Trap (NJLT)
stjoecty_1976_sample_01708	1977-07-06	1977-07-06	1	41.686	-86.241	K2	female	Culex restuans	New Jersey Light Trap (NJLT)
stjoecty_1976_sample_01709	1977-07-06	1977-07-06	1	41.686	-86.241	K2	male	Culex pipiens morphological group	New Jersey Light Trap (NJLT)
stjoecty_1976_sample_01710	1977-07-06	1977-07-06	70	41.688	-86.38	J1	female	Aedes vexans	New Jersey Light Trap (NJLT)
stjoecty_1976_sample_01711	1977-07-06	1977-07-06	1	41.688	-86.38	J1	female	Culex pipiens morphological group	New Jersey Light Trap (NJLT)
stjoecty_1976_sample_01712	1977-07-06	1977-07-06	1	41.688	-86.38	J1	male	Culex restuans	New Jersey Light Trap (NJLT)
stjoecty_1976_sample_01713	1977-07-06	1977-07-06	3	41.688	-86.38	J1	female	Culex sp.	New Jersey Light Trap (NJLT)
stjoecty_1976_sample_01714	1977-07-06	1977-07-06	2	41.688	-86.38	J1	female	Anopheles punctipennis	New Jersey Light Trap (NJLT)
stjoecty_1976_sample_01715	1977-07-06	1977-07-06	3	41.688	-86.38	J1	male	Aedes vexans	New Jersey Light Trap (NJLT)
stjoecty_1976_sample_01716	1977-07-06	1977-07-06	2	41.688	-86.38	J1	female	Anopheles quadrimaculatus	New Jersey Light Trap (NJLT)
stjoecty_1976_sample_01717	1977-07-06	1977-07-06	6	41.688	-86.38	J1	female	Culex restuans	New Jersey Light Trap (NJLT)
stjoecty_1976_sample_01718	1977-07-06	1977-07-06	1	41.688	-86.38	J1	female	Coquillettidia perturbans	New Jersey Light Trap (NJLT)
stjoecty_1976_sample_01719	1977-07-06	1977-07-06	1	41.70444	-86.525	N4	female	Culex restuans	New Jersey Light Trap (NJLT)
stjoecty_1976_sample_01720	1977-07-06	1977-07-06	1	41.70444	-86.525	N4	female	Aedes vexans	New Jersey Light Trap (NJLT)
stjoecty_1976_sample_01721	1977-07-06	1977-07-06	1	41.70444	-86.525	N4	female	Coquillettidia perturbans	New Jersey Light Trap (NJLT)
stjoecty_1976_sample_01722	1977-07-06	1977-07-06	2	41.739	-86.251	H1	male	Aedes vexans	New Jersey Light Trap (NJLT)
stjoecty_1976_sample_01723	1977-07-06	1977-07-06	1	41.739	-86.251	H1	male	Culex sp.	New Jersey Light Trap (NJLT)
stjoecty_1976_sample_01724	1977-07-06	1977-07-06	21	41.739	-86.251	H1	female	Aedes vexans	New Jersey Light Trap (NJLT)
stjoecty_1976_sample_01725	1977-07-06	1977-07-06	1	41.739	-86.251	H1	female	Culex sp.	New Jersey Light Trap (NJLT)
stjoecty_1976_sample_01726	1977-07-06	1977-07-06	1	41.739	-86.251	H1	female	Aedes sp.	New Jersey Light Trap (NJLT)
stjoecty_1976_sample_01727	1977-07-06	1977-07-06	1	41.739	-86.251	H1	female	Culex pipiens	New Jersey Light Trap (NJLT)
stjoecty_1976_sample_01728	1977-07-06	1977-07-06	2	41.739	-86.251	H1	female	Culex restuans	New Jersey Light Trap (NJLT)
stjoecty_1976_sample_01729	1977-07-06	1977-07-06	1	41.74	-86.299	C1	female	Culex pipiens	New Jersey Light Trap (NJLT)
stjoecty_1976_sample_01730	1977-07-06	1977-07-06	1	41.74	-86.299	C1	female	Culex pipiens morphological group	New Jersey Light Trap (NJLT)
stjoecty_1976_sample_01731	1977-07-06	1977-07-06	3	41.74	-86.299	C1	female	Aedes vexans	New Jersey Light Trap (NJLT)
stjoecty_1976_sample_01732	1977-07-06	1977-07-06	2	41.74	-86.299	C1	male	Aedes vexans	New Jersey Light Trap (NJLT)
stjoecty_1976_sample_01733	1977-07-06	1977-07-06	1	41.74	-86.299	C1	female	Culex restuans	New Jersey Light Trap (NJLT)
stjoecty_1976_sample_01734	1977-07-06	1977-07-06	1	41.74	-86.299	C1	female	Culex salinarius	New Jersey Light Trap (NJLT)
stjoecty_1976_sample_01735	1977-07-11	1977-07-11	1	41.686	-86.241	K2	male	Culex pipiens	New Jersey Light Trap (NJLT)
stjoecty_1976_sample_01736	1977-07-11	1977-07-11	1	41.686	-86.241	K2	female	Culex restuans	New Jersey Light Trap (NJLT)
stjoecty_1976_sample_01737	1977-07-11	1977-07-11	1	41.686	-86.241	K2	female	Culex pipiens morphological group	New Jersey Light Trap (NJLT)
stjoecty_1976_sample_01738	1977-07-11	1977-07-11	2	41.686	-86.241	K2	male	Culex sp.	New Jersey Light Trap (NJLT)
stjoecty_1976_sample_01739	1977-07-11	1977-07-11	1	41.686	-86.241	K2	male	Aedes trivittatus	New Jersey Light Trap (NJLT)
stjoecty_1976_sample_01740	1977-07-11	1977-07-11	1	41.686	-86.241	K2	female	Culex pipiens	New Jersey Light Trap (NJLT)
stjoecty_1976_sample_01741	1977-07-11	1977-07-11	13	41.686	-86.241	K2	female	Aedes vexans	New Jersey Light Trap (NJLT)
stjoecty_1976_sample_01742	1977-07-11	1977-07-11	10	41.686	-86.241	K2	male	Aedes vexans	New Jersey Light Trap (NJLT)
stjoecty_1976_sample_01743	1977-07-11	1977-07-11	2	41.686	-86.241	K2	female	Culex sp.	New Jersey Light Trap (NJLT)
stjoecty_1976_sample_01744	1977-07-11	1977-07-11	1	41.686	-86.241	K2	male	Culex restuans	New Jersey Light Trap (NJLT)
stjoecty_1976_sample_01745	1977-07-11	1977-07-11	1	41.71322	-86.246	G1	female	Culex salinarius	New Jersey Light Trap (NJLT)
stjoecty_1976_sample_01746	1977-07-11	1977-07-11	1	41.71322	-86.246	G1	female	Anopheles punctipennis	New Jersey Light Trap (NJLT)
stjoecty_1976_sample_01747	1977-07-11	1977-07-11	5	41.71322	-86.246	G1	female	Aedes vexans	New Jersey Light Trap (NJLT)
stjoecty_1976_sample_01748	1977-07-11	1977-07-11	2	41.71322	-86.246	G1	female	Aedes trivittatus	New Jersey Light Trap (NJLT)
stjoecty_1976_sample_01749	1977-07-13	1977-07-13	2	41.686	-86.241	K2	female	Aedes vexans	New Jersey Light Trap (NJLT)
stjoecty_1976_sample_01750	1977-07-20	1977-07-20	2	41.524	-86.271	P2	female	Anopheles quadrimaculatus	New Jersey Light Trap (NJLT)
stjoecty_1976_sample_01751	1977-07-20	1977-07-20	1	41.524	-86.271	P2	female	Anopheles punctipennis	New Jersey Light Trap (NJLT)
stjoecty_1976_sample_01752	1977-07-20	1977-07-20	1	41.524	-86.271	P2	male	Culex pipiens	New Jersey Light Trap (NJLT)
stjoecty_1976_sample_01753	1977-07-20	1977-07-20	4	41.524	-86.271	P2	female	Aedes trivittatus	New Jersey Light Trap (NJLT)
stjoecty_1976_sample_01754	1977-07-20	1977-07-20	73	41.524	-86.271	P2	female	Aedes vexans	New Jersey Light Trap (NJLT)
stjoecty_1976_sample_01755	1977-07-20	1977-07-20	1	41.524	-86.271	P2	female	Aedes sp.	New Jersey Light Trap (NJLT)
stjoecty_1976_sample_01756	1977-07-20	1977-07-20	2	41.524	-86.271	P2	female	Culex sp.	New Jersey Light Trap (NJLT)
stjoecty_1976_sample_01757	1977-07-20	1977-07-20	1	41.524	-86.271	P2	female	Coquillettidia perturbans	New Jersey Light Trap (NJLT)
stjoecty_1976_sample_01758	1977-07-20	1977-07-20	9	41.524	-86.271	P2	male	Aedes vexans	New Jersey Light Trap (NJLT)
stjoecty_1976_sample_01759	1977-07-20	1977-07-20	1	41.524	-86.271	P2	female	Culex restuans	New Jersey Light Trap (NJLT)
stjoecty_1976_sample_01760	1977-07-20	1977-07-20	2	41.524	-86.271	P2	male	Coquillettidia perturbans	New Jersey Light Trap (NJLT)
stjoecty_1976_sample_01761	1977-07-20	1977-07-20	3	41.53348	-86.424	Q1	male	Culex pipiens	New Jersey Light Trap (NJLT)
stjoecty_1976_sample_01762	1977-07-20	1977-07-20	1	41.53348	-86.424	Q1	female	Aedes trivittatus	New Jersey Light Trap (NJLT)
stjoecty_1976_sample_01763	1977-07-20	1977-07-20	1	41.53348	-86.424	Q1	female	Culex salinarius	New Jersey Light Trap (NJLT)
stjoecty_1976_sample_01764	1977-07-20	1977-07-20	2	41.53348	-86.424	Q1	male	Aedes vexans	New Jersey Light Trap (NJLT)
stjoecty_1976_sample_01765	1977-07-20	1977-07-20	1	41.53348	-86.424	Q1	female	Anopheles quadrimaculatus	New Jersey Light Trap (NJLT)
stjoecty_1976_sample_01766	1977-07-20	1977-07-20	5	41.53348	-86.424	Q1	female	Aedes vexans	New Jersey Light Trap (NJLT)
stjoecty_1976_sample_01767	1977-07-20	1977-07-20	1	41.613	-86.256	I1	female	Coquillettidia perturbans	New Jersey Light Trap (NJLT)
stjoecty_1976_sample_01768	1977-07-20	1977-07-20	33	41.613	-86.256	I1	female	Aedes vexans	New Jersey Light Trap (NJLT)
stjoecty_1976_sample_01769	1977-07-20	1977-07-20	8	41.613	-86.256	I1	male	Aedes vexans	New Jersey Light Trap (NJLT)
stjoecty_1976_sample_01770	1977-07-20	1977-07-20	1	41.613	-86.256	I1	female	Culex sp.	New Jersey Light Trap (NJLT)
stjoecty_1976_sample_01771	1977-07-20	1977-07-20	2	41.613	-86.256	I1	female	Anopheles quadrimaculatus	New Jersey Light Trap (NJLT)
stjoecty_1976_sample_01772	1977-07-20	1977-07-20	2	41.613	-86.256	I1	female	Culex pipiens morphological group	New Jersey Light Trap (NJLT)
stjoecty_1976_sample_01773	1977-07-20	1977-07-20	4	41.613	-86.256	I1	male	Culex pipiens	New Jersey Light Trap (NJLT)
stjoecty_1976_sample_01774	1977-07-20	1977-07-20	1	41.613	-86.256	I1	male	Anopheles quadrimaculatus	New Jersey Light Trap (NJLT)
stjoecty_1976_sample_01775	1977-07-20	1977-07-20	2	41.613	-86.256	I1	female	Culex salinarius	New Jersey Light Trap (NJLT)
stjoecty_1976_sample_01776	1977-07-20	1977-07-20	1	41.613	-86.256	I1	male	Culex sp.	New Jersey Light Trap (NJLT)
stjoecty_1976_sample_01777	1977-07-20	1977-07-20	3	41.613	-86.256	I1	female	Culex pipiens	New Jersey Light Trap (NJLT)
stjoecty_1976_sample_01778	1977-07-20	1977-07-20	1	41.613	-86.256	I1	female	Anopheles punctipennis	New Jersey Light Trap (NJLT)
stjoecty_1976_sample_01779	1977-07-20	1977-07-20	8	41.622	-86.392	A2	female	Coquillettidia perturbans	New Jersey Light Trap (NJLT)
stjoecty_1976_sample_01780	1977-07-20	1977-07-20	2	41.622	-86.392	A2	female	Anopheles quadrimaculatus	New Jersey Light Trap (NJLT)
stjoecty_1976_sample_01781	1977-07-20	1977-07-20	1	41.622	-86.392	A2	female	Culex restuans	New Jersey Light Trap (NJLT)
stjoecty_1976_sample_01782	1977-07-20	1977-07-20	1	41.622	-86.392	A2	female	Culex salinarius	New Jersey Light Trap (NJLT)
stjoecty_1976_sample_01783	1977-07-20	1977-07-20	2	41.622	-86.392	A2	male	Aedes vexans	New Jersey Light Trap (NJLT)
stjoecty_1976_sample_01784	1977-07-20	1977-07-20	2	41.622	-86.392	A2	female	Culex sp.	New Jersey Light Trap (NJLT)
stjoecty_1976_sample_01785	1977-07-20	1977-07-20	1	41.622	-86.392	A2	female	Anopheles walkeri	New Jersey Light Trap (NJLT)
stjoecty_1976_sample_01786	1977-07-20	1977-07-20	1	41.622	-86.392	A2	female	Anopheles sp.	New Jersey Light Trap (NJLT)
stjoecty_1976_sample_01787	1977-07-20	1977-07-20	18	41.622	-86.392	A2	female	Aedes vexans	New Jersey Light Trap (NJLT)
stjoecty_1976_sample_01788	1977-07-20	1977-07-20	4	41.622	-86.392	A2	female	Anopheles punctipennis	New Jersey Light Trap (NJLT)
stjoecty_1976_sample_01789	1977-07-20	1977-07-20	1	41.636	-86.173	D2	male	Aedes vexans	New Jersey Light Trap (NJLT)
stjoecty_1976_sample_01790	1977-07-20	1977-07-20	3	41.636	-86.173	D2	female	Anopheles punctipennis	New Jersey Light Trap (NJLT)
stjoecty_1976_sample_01791	1977-07-20	1977-07-20	1	41.636	-86.173	D2	female	Aedes triseriatus	New Jersey Light Trap (NJLT)
stjoecty_1976_sample_01792	1977-07-20	1977-07-20	4	41.636	-86.173	D2	female	Culex pipiens	New Jersey Light Trap (NJLT)
stjoecty_1976_sample_01793	1977-07-20	1977-07-20	1	41.636	-86.173	D2	female	Culex sp.	New Jersey Light Trap (NJLT)
stjoecty_1976_sample_01794	1977-07-20	1977-07-20	1	41.636	-86.173	D2	female	Aedes trivittatus	New Jersey Light Trap (NJLT)
stjoecty_1976_sample_01795	1977-07-20	1977-07-20	1	41.636	-86.173	D2	female	Anopheles quadrimaculatus	New Jersey Light Trap (NJLT)
stjoecty_1976_sample_01796	1977-07-20	1977-07-20	2	41.636	-86.173	D2	female	Culex pipiens morphological group	New Jersey Light Trap (NJLT)
stjoecty_1976_sample_01797	1977-07-20	1977-07-20	2	41.636	-86.173	D2	female	Culex restuans	New Jersey Light Trap (NJLT)
stjoecty_1976_sample_01798	1977-07-20	1977-07-20	1	41.636	-86.173	D2	female	Aedes sp.	New Jersey Light Trap (NJLT)
stjoecty_1976_sample_01799	1977-07-20	1977-07-20	1	41.636	-86.173	D2	female	Culex territans	New Jersey Light Trap (NJLT)
stjoecty_1976_sample_01800	1977-07-20	1977-07-20	2	41.636	-86.173	D2	male	Culex sp.	New Jersey Light Trap (NJLT)
stjoecty_1976_sample_01801	1977-07-20	1977-07-20	35	41.636	-86.173	D2	female	Aedes vexans	New Jersey Light Trap (NJLT)
stjoecty_1976_sample_01802	1977-07-20	1977-07-20	2	41.6813	-86.284	L2	female	Culex pipiens morphological group	New Jersey Light Trap (NJLT)
stjoecty_1976_sample_01803	1977-07-20	1977-07-20	5	41.6813	-86.284	L2	female	Aedes vexans	New Jersey Light Trap (NJLT)
stjoecty_1976_sample_01804	1977-07-20	1977-07-20	1	41.6813	-86.284	L2	female	Culex pipiens	New Jersey Light Trap (NJLT)
stjoecty_1976_sample_01805	1977-07-20	1977-07-20	3	41.6813	-86.284	L2	male	Culex pipiens	New Jersey Light Trap (NJLT)
stjoecty_1976_sample_01806	1977-07-20	1977-07-20	2	41.6813	-86.284	L2	female	Anopheles punctipennis	New Jersey Light Trap (NJLT)
stjoecty_1976_sample_01807	1977-07-20	1977-07-20	2	41.6813	-86.284	L2	female	Culex sp.	New Jersey Light Trap (NJLT)
stjoecty_1976_sample_01808	1977-07-20	1977-07-20	3	41.6813	-86.284	L2	male	Aedes vexans	New Jersey Light Trap (NJLT)
stjoecty_1976_sample_01809	1977-07-20	1977-07-20	2	41.686	-86.179	B3	female	Aedes sticticus	New Jersey Light Trap (NJLT)
stjoecty_1976_sample_01810	1977-07-20	1977-07-20	10	41.686	-86.179	B3	female	Aedes trivittatus	New Jersey Light Trap (NJLT)
stjoecty_1976_sample_01811	1977-07-20	1977-07-20	8	41.686	-86.179	B3	male	Aedes vexans	New Jersey Light Trap (NJLT)
stjoecty_1976_sample_01812	1977-07-20	1977-07-20	1	41.686	-86.179	B3	female	Uranotaenia sapphirina	New Jersey Light Trap (NJLT)
stjoecty_1976_sample_01813	1977-07-20	1977-07-20	2	41.686	-86.179	B3	female	Culex pipiens morphological group	New Jersey Light Trap (NJLT)
stjoecty_1976_sample_01814	1977-07-20	1977-07-20	1	41.686	-86.179	B3	male	Anopheles punctipennis	New Jersey Light Trap (NJLT)
stjoecty_1976_sample_01815	1977-07-20	1977-07-20	2	41.686	-86.179	B3	female	Culex pipiens	New Jersey Light Trap (NJLT)
stjoecty_1976_sample_01816	1977-07-20	1977-07-20	66	41.686	-86.179	B3	female	Aedes vexans	New Jersey Light Trap (NJLT)
stjoecty_1976_sample_01817	1977-07-20	1977-07-20	3	41.686	-86.179	B3	female	Anopheles punctipennis	New Jersey Light Trap (NJLT)
stjoecty_1976_sample_01818	1977-07-20	1977-07-20	1	41.686	-86.179	B3	female	Culex salinarius	New Jersey Light Trap (NJLT)
stjoecty_1976_sample_01819	1977-07-20	1977-07-20	3	41.686	-86.179	B3	female	Culex restuans	New Jersey Light Trap (NJLT)
stjoecty_1976_sample_01820	1977-07-20	1977-07-20	1	41.686	-86.179	B3	male	Aedes trivittatus	New Jersey Light Trap (NJLT)
stjoecty_1976_sample_01821	1977-07-20	1977-07-20	1	41.686	-86.179	B3	female	Aedes triseriatus	New Jersey Light Trap (NJLT)
stjoecty_1976_sample_01822	1977-07-20	1977-07-20	2	41.686	-86.179	B3	male	Culex restuans	New Jersey Light Trap (NJLT)
stjoecty_1976_sample_01823	1977-07-20	1977-07-20	2	41.686	-86.179	B3	female	Culex sp.	New Jersey Light Trap (NJLT)
stjoecty_1976_sample_01824	1977-07-20	1977-07-20	19	41.686	-86.241	K2	female	Aedes vexans	New Jersey Light Trap (NJLT)
stjoecty_1976_sample_01825	1977-07-20	1977-07-20	2	41.686	-86.241	K2	female	Culex restuans	New Jersey Light Trap (NJLT)
stjoecty_1976_sample_01826	1977-07-20	1977-07-20	1	41.686	-86.241	K2	female	Culex sp.	New Jersey Light Trap (NJLT)
stjoecty_1976_sample_01827	1977-07-20	1977-07-20	12	41.686	-86.241	K2	male	Aedes vexans	New Jersey Light Trap (NJLT)
stjoecty_1976_sample_01828	1977-07-20	1977-07-20	2	41.686	-86.241	K2	male	Culex pipiens morphological group	New Jersey Light Trap (NJLT)
stjoecty_1976_sample_01829	1977-07-20	1977-07-20	4	41.686	-86.241	K2	male	Culex sp.	New Jersey Light Trap (NJLT)
stjoecty_1976_sample_01830	1977-07-20	1977-07-20	1	41.686	-86.241	K2	female	Culex territans	New Jersey Light Trap (NJLT)
stjoecty_1976_sample_01831	1977-07-20	1977-07-20	3	41.686	-86.241	K2	male	Culex pipiens	New Jersey Light Trap (NJLT)
stjoecty_1976_sample_01832	1977-07-20	1977-07-20	1	41.686	-86.241	K2	female	Culex pipiens morphological group	New Jersey Light Trap (NJLT)
stjoecty_1976_sample_01833	1977-07-20	1977-07-20	3	41.688	-86.38	J1	female	Anopheles punctipennis	New Jersey Light Trap (NJLT)
stjoecty_1976_sample_01834	1977-07-20	1977-07-20	4	41.688	-86.38	J1	female	Culex salinarius	New Jersey Light Trap (NJLT)
stjoecty_1976_sample_01835	1977-07-20	1977-07-20	1	41.688	-86.38	J1	female	Aedes sp.	New Jersey Light Trap (NJLT)
stjoecty_1976_sample_01836	1977-07-20	1977-07-20	3	41.688	-86.38	J1	female	Culex sp.	New Jersey Light Trap (NJLT)
stjoecty_1976_sample_01837	1977-07-20	1977-07-20	1	41.688	-86.38	J1	female	Culex restuans	New Jersey Light Trap (NJLT)
stjoecty_1976_sample_01838	1977-07-20	1977-07-20	2	41.688	-86.38	J1	male	Culex sp.	New Jersey Light Trap (NJLT)
stjoecty_1976_sample_01839	1977-07-20	1977-07-20	1	41.688	-86.38	J1	male	Coquillettidia perturbans	New Jersey Light Trap (NJLT)
stjoecty_1976_sample_01840	1977-07-20	1977-07-20	6	41.688	-86.38	J1	male	Aedes vexans	New Jersey Light Trap (NJLT)
stjoecty_1976_sample_01841	1977-07-20	1977-07-20	161	41.688	-86.38	J1	female	Aedes vexans	New Jersey Light Trap (NJLT)
stjoecty_1976_sample_01842	1977-07-20	1977-07-20	1	41.688	-86.38	J1	female	Coquillettidia perturbans	New Jersey Light Trap (NJLT)
stjoecty_1976_sample_01843	1977-07-20	1977-07-20	1	41.688	-86.38	J1	male	Culex pipiens	New Jersey Light Trap (NJLT)
stjoecty_1976_sample_01844	1977-07-20	1977-07-20	1	41.688	-86.38	J1	female	Culex pipiens morphological group	New Jersey Light Trap (NJLT)
stjoecty_1976_sample_01845	1977-07-20	1977-07-20	2	41.688	-86.38	J1	male	Culex salinarius	New Jersey Light Trap (NJLT)
stjoecty_1976_sample_01846	1977-07-20	1977-07-20	1	41.70444	-86.525	N4	female	Anopheles quadrimaculatus	New Jersey Light Trap (NJLT)
stjoecty_1976_sample_01847	1977-07-20	1977-07-20	19	41.70444	-86.525	N4	female	Aedes vexans	New Jersey Light Trap (NJLT)
stjoecty_1976_sample_01848	1977-07-20	1977-07-20	4	41.70444	-86.525	N4	male	Aedes vexans	New Jersey Light Trap (NJLT)
stjoecty_1976_sample_01849	1977-07-20	1977-07-20	1	41.739	-86.251	H1	male	Aedes cinereus	New Jersey Light Trap (NJLT)
stjoecty_1976_sample_01850	1977-07-20	1977-07-20	10	41.739	-86.251	H1	female	Aedes vexans	New Jersey Light Trap (NJLT)
stjoecty_1976_sample_01851	1977-07-20	1977-07-20	1	41.739	-86.251	H1	female	Culex salinarius	New Jersey Light Trap (NJLT)
stjoecty_1976_sample_01852	1977-07-20	1977-07-20	1	41.739	-86.251	H1	male	Culex pipiens morphological group	New Jersey Light Trap (NJLT)
stjoecty_1976_sample_01853	1977-07-20	1977-07-20	4	41.739	-86.251	H1	male	Culex sp.	New Jersey Light Trap (NJLT)
stjoecty_1976_sample_01854	1977-07-20	1977-07-20	1	41.739	-86.251	H1	male	Culex restuans	New Jersey Light Trap (NJLT)
stjoecty_1976_sample_01855	1977-07-20	1977-07-20	1	41.739	-86.251	H1	female	Anopheles quadrimaculatus	New Jersey Light Trap (NJLT)
stjoecty_1976_sample_01856	1977-07-20	1977-07-20	4	41.739	-86.251	H1	female	Culex sp.	New Jersey Light Trap (NJLT)
stjoecty_1976_sample_01857	1977-07-20	1977-07-20	2	41.739	-86.251	H1	female	Culex pipiens morphological group	New Jersey Light Trap (NJLT)
stjoecty_1976_sample_01858	1977-07-20	1977-07-20	6	41.739	-86.251	H1	male	Aedes vexans	New Jersey Light Trap (NJLT)
stjoecty_1976_sample_01859	1977-07-20	1977-07-20	1	41.74	-86.299	C1	male	Culex pipiens	New Jersey Light Trap (NJLT)
stjoecty_1976_sample_01860	1977-07-25	1977-07-25	0	41.53348	-86.424	Q1		Empty Collection	New Jersey Light Trap (NJLT)
stjoecty_1976_sample_01861	1977-07-25	1977-07-25	2	41.70444	-86.525	N4	female	Culex pipiens morphological group	New Jersey Light Trap (NJLT)
stjoecty_1976_sample_01862	1977-07-25	1977-07-25	5	41.70444	-86.525	N4	female	Culex pipiens	New Jersey Light Trap (NJLT)
stjoecty_1976_sample_01863	1977-07-25	1977-07-25	1	41.70444	-86.525	N4	male	Aedes vexans	New Jersey Light Trap (NJLT)
stjoecty_1976_sample_01864	1977-07-25	1977-07-25	2	41.70444	-86.525	N4	female	Coquillettidia perturbans	New Jersey Light Trap (NJLT)
stjoecty_1976_sample_01865	1977-07-25	1977-07-25	1	41.70444	-86.525	N4	female	Culex salinarius	New Jersey Light Trap (NJLT)
stjoecty_1976_sample_01866	1977-07-25	1977-07-25	1	41.70444	-86.525	N4	male	Culex tarsalis	New Jersey Light Trap (NJLT)
stjoecty_1976_sample_01867	1977-07-25	1977-07-25	3	41.70444	-86.525	N4	female	Aedes vexans	New Jersey Light Trap (NJLT)
stjoecty_1976_sample_01868	1977-07-25	1977-07-25	1	41.71322	-86.246	G1	female	Culex pipiens	New Jersey Light Trap (NJLT)
stjoecty_1976_sample_01869	1977-07-25	1977-07-25	1	41.71322	-86.246	G1	female	Culex restuans	New Jersey Light Trap (NJLT)
stjoecty_1976_sample_01870	1977-07-25	1977-07-25	2	41.71322	-86.246	G1	female	Culex pipiens morphological group	New Jersey Light Trap (NJLT)
stjoecty_1976_sample_01871	1977-07-25	1977-07-25	1	41.71322	-86.246	G1	female	Aedes vexans	New Jersey Light Trap (NJLT)
stjoecty_1976_sample_01872	1977-07-25	1977-07-25	1	41.71322	-86.246	G1	male	Culex sp.	New Jersey Light Trap (NJLT)
stjoecty_1976_sample_01873	1977-07-25	1977-07-25	1	41.71322	-86.246	G1	female	Anopheles punctipennis	New Jersey Light Trap (NJLT)
stjoecty_1976_sample_01874	1977-07-25	1977-07-25	1	41.71322	-86.246	G1	male	Culex restuans	New Jersey Light Trap (NJLT)
stjoecty_1976_sample_01875	1977-07-25	1977-07-25	0	41.73706	-86.471	F2		Empty Collection	New Jersey Light Trap (NJLT)
stjoecty_1976_sample_01876	1977-07-25	1977-07-25	1	41.74	-86.299	C1	female	Culex pipiens morphological group	New Jersey Light Trap (NJLT)
stjoecty_1976_sample_01877	1977-07-27	1977-07-27	3	41.524	-86.271	P2	female	Culex sp.	New Jersey Light Trap (NJLT)
stjoecty_1976_sample_01878	1977-07-27	1977-07-27	1	41.524	-86.271	P2	male	Aedes cinereus	New Jersey Light Trap (NJLT)
stjoecty_1976_sample_01879	1977-07-27	1977-07-27	14	41.524	-86.271	P2	female	Aedes vexans	New Jersey Light Trap (NJLT)
stjoecty_1976_sample_01880	1977-07-27	1977-07-27	3	41.524	-86.271	P2	female	Anopheles punctipennis	New Jersey Light Trap (NJLT)
stjoecty_1976_sample_01881	1977-07-27	1977-07-27	1	41.524	-86.271	P2	female	Coquillettidia perturbans	New Jersey Light Trap (NJLT)
stjoecty_1976_sample_01882	1977-07-27	1977-07-27	2	41.524	-86.271	P2	female	Anopheles quadrimaculatus	New Jersey Light Trap (NJLT)
stjoecty_1976_sample_01883	1977-07-27	1977-07-27	1	41.524	-86.271	P2	male	Culex restuans	New Jersey Light Trap (NJLT)
stjoecty_1976_sample_01884	1977-07-27	1977-07-27	2	41.524	-86.271	P2	female	Culex pipiens morphological group	New Jersey Light Trap (NJLT)
stjoecty_1976_sample_01885	1977-07-27	1977-07-27	1	41.524	-86.271	P2	male	Culex pipiens	New Jersey Light Trap (NJLT)
stjoecty_1976_sample_01886	1977-07-27	1977-07-27	2	41.524	-86.271	P2	male	Aedes trivittatus	New Jersey Light Trap (NJLT)
stjoecty_1976_sample_01887	1977-07-27	1977-07-27	6	41.524	-86.271	P2	male	Aedes vexans	New Jersey Light Trap (NJLT)
stjoecty_1976_sample_01888	1977-07-27	1977-07-27	1	41.53348	-86.424	Q1	female	Anopheles punctipennis	New Jersey Light Trap (NJLT)
stjoecty_1976_sample_01889	1977-07-27	1977-07-27	5	41.53348	-86.424	Q1	male	Culex pipiens morphological group	New Jersey Light Trap (NJLT)
stjoecty_1976_sample_01890	1977-07-27	1977-07-27	3	41.53348	-86.424	Q1	male	Aedes vexans	New Jersey Light Trap (NJLT)
stjoecty_1976_sample_01891	1977-07-27	1977-07-27	2	41.53348	-86.424	Q1	male	Anopheles punctipennis	New Jersey Light Trap (NJLT)
stjoecty_1976_sample_01892	1977-07-27	1977-07-27	2	41.53348	-86.424	Q1	male	Culex sp.	New Jersey Light Trap (NJLT)
stjoecty_1976_sample_01893	1977-07-27	1977-07-27	1	41.53348	-86.424	Q1	female	Anopheles quadrimaculatus	New Jersey Light Trap (NJLT)
stjoecty_1976_sample_01894	1977-07-27	1977-07-27	6	41.53348	-86.424	Q1	female	Aedes vexans	New Jersey Light Trap (NJLT)
stjoecty_1976_sample_01895	1977-07-27	1977-07-27	17	41.53348	-86.424	Q1	male	Culex pipiens	New Jersey Light Trap (NJLT)
stjoecty_1976_sample_01896	1977-07-27	1977-07-27	1	41.613	-86.256	I1	male	Culex tarsalis	New Jersey Light Trap (NJLT)
stjoecty_1976_sample_01897	1977-07-27	1977-07-27	1	41.613	-86.256	I1	male	Culex pipiens morphological group	New Jersey Light Trap (NJLT)
stjoecty_1976_sample_01898	1977-07-27	1977-07-27	9	41.613	-86.256	I1	male	Culex pipiens	New Jersey Light Trap (NJLT)
stjoecty_1976_sample_01899	1977-07-27	1977-07-27	4	41.613	-86.256	I1	male	Aedes vexans	New Jersey Light Trap (NJLT)
stjoecty_1976_sample_01900	1977-07-27	1977-07-27	3	41.613	-86.256	I1	female	Culex pipiens morphological group	New Jersey Light Trap (NJLT)
stjoecty_1976_sample_01901	1977-07-27	1977-07-27	1	41.613	-86.256	I1	female	Culex salinarius	New Jersey Light Trap (NJLT)
stjoecty_1976_sample_01902	1977-07-27	1977-07-27	1	41.613	-86.256	I1	female	Anopheles quadrimaculatus	New Jersey Light Trap (NJLT)
stjoecty_1976_sample_01903	1977-07-27	1977-07-27	1	41.613	-86.256	I1	male	Anopheles quadrimaculatus	New Jersey Light Trap (NJLT)
stjoecty_1976_sample_01904	1977-07-27	1977-07-27	3	41.613	-86.256	I1	female	Aedes vexans	New Jersey Light Trap (NJLT)
stjoecty_1976_sample_01905	1977-07-27	1977-07-27	2	41.613	-86.256	I1	male	Culex restuans	New Jersey Light Trap (NJLT)
stjoecty_1976_sample_01906	1977-07-27	1977-07-27	11	41.613	-86.256	I1	female	Culex pipiens	New Jersey Light Trap (NJLT)
stjoecty_1976_sample_01907	1977-07-27	1977-07-27	4	41.622	-86.392	A2	female	Psorophora ciliata	New Jersey Light Trap (NJLT)
stjoecty_1976_sample_01908	1977-07-27	1977-07-27	9	41.622	-86.392	A2	male	Aedes vexans	New Jersey Light Trap (NJLT)
stjoecty_1976_sample_01909	1977-07-27	1977-07-27	2	41.622	-86.392	A2	female	Culex sp.	New Jersey Light Trap (NJLT)
stjoecty_1976_sample_01910	1977-07-27	1977-07-27	3	41.622	-86.392	A2	female	Culex pipiens morphological group	New Jersey Light Trap (NJLT)
stjoecty_1976_sample_01911	1977-07-27	1977-07-27	1	41.622	-86.392	A2	female	Culex territans	New Jersey Light Trap (NJLT)
stjoecty_1976_sample_01912	1977-07-27	1977-07-27	2	41.622	-86.392	A2	male	Culex territans	New Jersey Light Trap (NJLT)
stjoecty_1976_sample_01913	1977-07-27	1977-07-27	3	41.622	-86.392	A2	female	Anopheles walkeri	New Jersey Light Trap (NJLT)
stjoecty_1976_sample_01914	1977-07-27	1977-07-27	2	41.622	-86.392	A2	male	Coquillettidia perturbans	New Jersey Light Trap (NJLT)
stjoecty_1976_sample_01915	1977-07-27	1977-07-27	9	41.622	-86.392	A2	male	Anopheles quadrimaculatus	New Jersey Light Trap (NJLT)
stjoecty_1976_sample_01916	1977-07-27	1977-07-27	29	41.622	-86.392	A2	female	Anopheles punctipennis	New Jersey Light Trap (NJLT)
stjoecty_1976_sample_01917	1977-07-27	1977-07-27	1	41.622	-86.392	A2	female	Uranotaenia sapphirina	New Jersey Light Trap (NJLT)
stjoecty_1976_sample_01918	1977-07-27	1977-07-27	11	41.622	-86.392	A2	female	Coquillettidia perturbans	New Jersey Light Trap (NJLT)
stjoecty_1976_sample_01919	1977-07-27	1977-07-27	3	41.622	-86.392	A2	male	Anopheles punctipennis	New Jersey Light Trap (NJLT)
stjoecty_1976_sample_01920	1977-07-27	1977-07-27	17	41.622	-86.392	A2	female	Aedes vexans	New Jersey Light Trap (NJLT)
stjoecty_1976_sample_01921	1977-07-27	1977-07-27	5	41.622	-86.392	A2	female	Culex salinarius	New Jersey Light Trap (NJLT)
stjoecty_1976_sample_01922	1977-07-27	1977-07-27	7	41.622	-86.392	A2	male	Culex restuans	New Jersey Light Trap (NJLT)
stjoecty_1976_sample_01923	1977-07-27	1977-07-27	31	41.622	-86.392	A2	female	Anopheles quadrimaculatus	New Jersey Light Trap (NJLT)
stjoecty_1976_sample_01924	1977-07-27	1977-07-27	3	41.622	-86.392	A2	female	Culex restuans	New Jersey Light Trap (NJLT)
stjoecty_1976_sample_01925	1977-07-27	1977-07-27	1	41.636	-86.173	D2	male	Culex tarsalis	New Jersey Light Trap (NJLT)
stjoecty_1976_sample_01926	1977-07-27	1977-07-27	16	41.636	-86.173	D2	male	Aedes vexans	New Jersey Light Trap (NJLT)
stjoecty_1976_sample_01927	1977-07-27	1977-07-27	1	41.636	-86.173	D2	female	Anopheles quadrimaculatus	New Jersey Light Trap (NJLT)
stjoecty_1976_sample_01928	1977-07-27	1977-07-27	7	41.636	-86.173	D2	female	Culex pipiens morphological group	New Jersey Light Trap (NJLT)
stjoecty_1976_sample_01929	1977-07-27	1977-07-27	1	41.636	-86.173	D2	male	Uranotaenia sapphirina	New Jersey Light Trap (NJLT)
stjoecty_1976_sample_01930	1977-07-27	1977-07-27	15	41.636	-86.173	D2	female	Culex pipiens	New Jersey Light Trap (NJLT)
stjoecty_1976_sample_01931	1977-07-27	1977-07-27	1	41.636	-86.173	D2	female	Culex tarsalis	New Jersey Light Trap (NJLT)
stjoecty_1976_sample_01932	1977-07-27	1977-07-27	1	41.636	-86.173	D2	female	Culex salinarius	New Jersey Light Trap (NJLT)
stjoecty_1976_sample_01933	1977-07-27	1977-07-27	4	41.636	-86.173	D2	male	Culex pipiens	New Jersey Light Trap (NJLT)
stjoecty_1976_sample_01934	1977-07-27	1977-07-27	6	41.636	-86.173	D2	female	Culex restuans	New Jersey Light Trap (NJLT)
stjoecty_1976_sample_01935	1977-07-27	1977-07-27	5	41.636	-86.173	D2	female	Aedes vexans	New Jersey Light Trap (NJLT)
stjoecty_1976_sample_01936	1977-07-27	1977-07-27	2	41.636	-86.173	D2	female	Culex sp.	New Jersey Light Trap (NJLT)
stjoecty_1976_sample_01937	1977-07-27	1977-07-27	5	41.636	-86.173	D2	male	Culex restuans	New Jersey Light Trap (NJLT)
stjoecty_1976_sample_01938	1977-07-27	1977-07-27	6	41.6813	-86.284	L2	female	Culex pipiens	New Jersey Light Trap (NJLT)
stjoecty_1976_sample_01939	1977-07-27	1977-07-27	2	41.6813	-86.284	L2	male	Aedes vexans	New Jersey Light Trap (NJLT)
stjoecty_1976_sample_01940	1977-07-27	1977-07-27	1	41.6813	-86.284	L2	female	Aedes vexans	New Jersey Light Trap (NJLT)
stjoecty_1976_sample_01941	1977-07-27	1977-07-27	1	41.6813	-86.284	L2	female	Culex salinarius	New Jersey Light Trap (NJLT)
stjoecty_1976_sample_01942	1977-07-27	1977-07-27	1	41.686	-86.179	B3	female	Uranotaenia sapphirina	New Jersey Light Trap (NJLT)
stjoecty_1976_sample_01943	1977-07-27	1977-07-27	20	41.686	-86.179	B3	male	Aedes vexans	New Jersey Light Trap (NJLT)
stjoecty_1976_sample_01944	1977-07-27	1977-07-27	6	41.686	-86.179	B3	male	Culex pipiens morphological group	New Jersey Light Trap (NJLT)
stjoecty_1976_sample_01945	1977-07-27	1977-07-27	7	41.686	-86.179	B3	female	Culex restuans	New Jersey Light Trap (NJLT)
stjoecty_1976_sample_01946	1977-07-27	1977-07-27	4	41.686	-86.179	B3	male	Culex territans	New Jersey Light Trap (NJLT)
stjoecty_1976_sample_01947	1977-07-27	1977-07-27	1	41.686	-86.179	B3	female	Anopheles punctipennis	New Jersey Light Trap (NJLT)
stjoecty_1976_sample_01948	1977-07-27	1977-07-27	4	41.686	-86.179	B3	female	Aedes trivittatus	New Jersey Light Trap (NJLT)
stjoecty_1976_sample_01949	1977-07-27	1977-07-27	1	41.686	-86.179	B3	male	Aedes sp.	New Jersey Light Trap (NJLT)
stjoecty_1976_sample_01950	1977-07-27	1977-07-27	1	41.686	-86.179	B3	male	Uranotaenia sapphirina	New Jersey Light Trap (NJLT)
stjoecty_1976_sample_01951	1977-07-27	1977-07-27	4	41.686	-86.179	B3	female	Culex pipiens	New Jersey Light Trap (NJLT)
stjoecty_1976_sample_01952	1977-07-27	1977-07-27	36	41.686	-86.179	B3	male	Culex restuans	New Jersey Light Trap (NJLT)
stjoecty_1976_sample_01953	1977-07-27	1977-07-27	1	41.686	-86.179	B3	female	Culex territans	New Jersey Light Trap (NJLT)
stjoecty_1976_sample_01954	1977-07-27	1977-07-27	1	41.686	-86.179	B3	male	Anopheles punctipennis	New Jersey Light Trap (NJLT)
stjoecty_1976_sample_01955	1977-07-27	1977-07-27	2	41.686	-86.179	B3	female	Culex pipiens morphological group	New Jersey Light Trap (NJLT)
stjoecty_1976_sample_01956	1977-07-27	1977-07-27	11	41.686	-86.179	B3	male	Culex pipiens	New Jersey Light Trap (NJLT)
stjoecty_1976_sample_01957	1977-07-27	1977-07-27	2	41.686	-86.179	B3	female	Culex sp.	New Jersey Light Trap (NJLT)
stjoecty_1976_sample_01958	1977-07-27	1977-07-27	2	41.686	-86.179	B3	male	Aedes trivittatus	New Jersey Light Trap (NJLT)
stjoecty_1976_sample_01959	1977-07-27	1977-07-27	1	41.686	-86.179	B3	male	Coquillettidia perturbans	New Jersey Light Trap (NJLT)
stjoecty_1976_sample_01960	1977-07-27	1977-07-27	17	41.686	-86.179	B3	female	Aedes vexans	New Jersey Light Trap (NJLT)
stjoecty_1976_sample_01961	1977-07-27	1977-07-27	8	41.686	-86.241	K2	male	Aedes vexans	New Jersey Light Trap (NJLT)
stjoecty_1976_sample_01962	1977-07-27	1977-07-27	1	41.686	-86.241	K2	female	Culex restuans	New Jersey Light Trap (NJLT)
stjoecty_1976_sample_01963	1977-07-27	1977-07-27	1	41.686	-86.241	K2	male	Culex restuans	New Jersey Light Trap (NJLT)
stjoecty_1976_sample_01964	1977-07-27	1977-07-27	1	41.686	-86.241	K2	female	Culex tarsalis	New Jersey Light Trap (NJLT)
stjoecty_1976_sample_01965	1977-07-27	1977-07-27	9	41.686	-86.241	K2	female	Culex pipiens	New Jersey Light Trap (NJLT)
stjoecty_1976_sample_01966	1977-07-27	1977-07-27	1	41.686	-86.241	K2	female	Anopheles quadrimaculatus	New Jersey Light Trap (NJLT)
stjoecty_1976_sample_01967	1977-07-27	1977-07-27	8	41.686	-86.241	K2	male	Culex pipiens	New Jersey Light Trap (NJLT)
stjoecty_1976_sample_01968	1977-07-27	1977-07-27	1	41.686	-86.241	K2	female	Culex sp.	New Jersey Light Trap (NJLT)
stjoecty_1976_sample_01969	1977-07-27	1977-07-27	2	41.686	-86.241	K2	female	Aedes triseriatus	New Jersey Light Trap (NJLT)
stjoecty_1976_sample_01970	1977-07-27	1977-07-27	5	41.686	-86.241	K2	female	Aedes vexans	New Jersey Light Trap (NJLT)
stjoecty_1976_sample_01971	1977-07-27	1977-07-27	3	41.686	-86.241	K2	female	Culex pipiens morphological group	New Jersey Light Trap (NJLT)
stjoecty_1976_sample_01972	1977-07-27	1977-07-27	2	41.686	-86.241	K2	male	Culex pipiens morphological group	New Jersey Light Trap (NJLT)
stjoecty_1976_sample_01973	1977-07-27	1977-07-27	1	41.688	-86.38	J1	male	Aedes trivittatus	New Jersey Light Trap (NJLT)
stjoecty_1976_sample_01974	1977-07-27	1977-07-27	1	41.688	-86.38	J1	male	Culex restuans	New Jersey Light Trap (NJLT)
stjoecty_1976_sample_01975	1977-07-27	1977-07-27	1	41.688	-86.38	J1	male	Culex salinarius	New Jersey Light Trap (NJLT)
stjoecty_1976_sample_01976	1977-07-27	1977-07-27	2	41.688	-86.38	J1	female	Culex pipiens	New Jersey Light Trap (NJLT)
stjoecty_1976_sample_01977	1977-07-27	1977-07-27	1	41.688	-86.38	J1	female	Anopheles quadrimaculatus	New Jersey Light Trap (NJLT)
stjoecty_1976_sample_01978	1977-07-27	1977-07-27	1	41.688	-86.38	J1	female	Culex sp.	New Jersey Light Trap (NJLT)
stjoecty_1976_sample_01979	1977-07-27	1977-07-27	2	41.688	-86.38	J1	female	Aedes triseriatus	New Jersey Light Trap (NJLT)
stjoecty_1976_sample_01980	1977-07-27	1977-07-27	2	41.688	-86.38	J1	male	Culex pipiens	New Jersey Light Trap (NJLT)
stjoecty_1976_sample_01981	1977-07-27	1977-07-27	47	41.688	-86.38	J1	female	Aedes vexans	New Jersey Light Trap (NJLT)
stjoecty_1976_sample_01982	1977-07-27	1977-07-27	1	41.688	-86.38	J1	male	Aedes vexans	New Jersey Light Trap (NJLT)
stjoecty_1976_sample_01983	1977-07-27	1977-07-27	5	41.688	-86.38	J1	female	Culex salinarius	New Jersey Light Trap (NJLT)
stjoecty_1976_sample_01984	1977-07-27	1977-07-27	3	41.688	-86.38	J1	female	Anopheles punctipennis	New Jersey Light Trap (NJLT)
stjoecty_1976_sample_01985	1977-07-27	1977-07-27	1	41.688	-86.38	J1	male	Culex tarsalis	New Jersey Light Trap (NJLT)
stjoecty_1976_sample_01986	1977-07-27	1977-07-27	4	41.688	-86.38	J1	female	Culex pipiens morphological group	New Jersey Light Trap (NJLT)
stjoecty_1976_sample_01987	1977-07-27	1977-07-27	2	41.688	-86.38	J1	female	Coquillettidia perturbans	New Jersey Light Trap (NJLT)
stjoecty_1976_sample_01988	1977-07-27	1977-07-27	1	41.70444	-86.525	N4	female	Culex restuans	New Jersey Light Trap (NJLT)
stjoecty_1976_sample_01989	1977-07-27	1977-07-27	1	41.70444	-86.525	N4	female	Coquillettidia perturbans	New Jersey Light Trap (NJLT)
stjoecty_1976_sample_01990	1977-07-27	1977-07-27	1	41.70444	-86.525	N4	female	Aedes vexans	New Jersey Light Trap (NJLT)
stjoecty_1976_sample_01991	1977-07-27	1977-07-27	3	41.70444	-86.525	N4	female	Culex pipiens	New Jersey Light Trap (NJLT)
stjoecty_1976_sample_01992	1977-07-27	1977-07-27	2	41.71322	-86.246	G1	female	Aedes triseriatus	New Jersey Light Trap (NJLT)
stjoecty_1976_sample_01993	1977-07-27	1977-07-27	1	41.71322	-86.246	G1	female	Culex salinarius	New Jersey Light Trap (NJLT)
stjoecty_1976_sample_01994	1977-07-27	1977-07-27	5	41.71322	-86.246	G1	male	Culex restuans	New Jersey Light Trap (NJLT)
stjoecty_1976_sample_01995	1977-07-27	1977-07-27	3	41.71322	-86.246	G1	female	Aedes vexans	New Jersey Light Trap (NJLT)
stjoecty_1976_sample_01996	1977-07-27	1977-07-27	1	41.71322	-86.246	G1	male	Culex pipiens	New Jersey Light Trap (NJLT)
stjoecty_1976_sample_01997	1977-07-27	1977-07-27	1	41.71322	-86.246	G1	male	Culex pipiens morphological group	New Jersey Light Trap (NJLT)
stjoecty_1976_sample_01998	1977-07-27	1977-07-27	3	41.71322	-86.246	G1	female	Culex pipiens	New Jersey Light Trap (NJLT)
stjoecty_1976_sample_01999	1977-07-27	1977-07-27	1	41.71322	-86.246	G1	male	Culex sp.	New Jersey Light Trap (NJLT)
[truncated: 76,840 more rows]
