# Supplementary material for: Mosquito аbundance and species surveillance in St. Joseph County, Indiana, 1976-1997
Source: Biodivers Data J. 2024 Dec 23;12:e122215. doi: 10.3897/BDJ.12.e122215 (PMC11686164; doi:10.3897/BDJ.12.e122215)
Supplement: Supplementary material 2 — Total mosquito count per species per year [file bdj-12-e122215-s002.csv]

year	Aedes abserratus	Aedes atropalpus	Aedes aurifer	Aedes cadensis complex	Aedes cinereus	Aedes dorsalis	Aedes excrucians	Aedes fitchii	Aedes flavescens	Aedes hendersoni	Aedes sollicitans	Aedes sp.	Aedes sticticus	Aedes stimulans	Aedes triseriatus	Aedes trivittatus	Aedes vexans	Anopheles barberi	Anopheles crucians	Anopheles punctipennis	Anopheles quadrimaculatus	Anopheles sp.	Anopheles walkeri	Coquillettidia perturbans	Culex erraticus	Culex pipiens	Culex pipiens morphological group	Culex restuans	Culex salirius	Culex sp.	Culex tarsalis	Culex territans	Culiseta inorta	Culiseta melanura	Culiseta minnesotae	Culiseta morsitans	Culiseta sp.	Orthopodomyia sp.	Psorophora ciliata	Psorophora columbiae	Psorophora cyanescens	Psorophora ferox	Psorophora sp.	Uranotaenia sapphiri
1976				1	3	1				9		21	8		14	5	1389		1	162	162	6	30	27		7	493	12	388	978		27	10	3		7			5					182
1977				18	10	1				4		25	35		24	44	2677			226	187	1	39	386		761	566	615	229	337	41	93	34			2		3	4	3				37
1978	265		1	475	16	9	3	7		2		1347	458	460	158	727	36567	4	19	866	679	73	64	277	12	497	5219	714	128	682	38	391	326	5	5	7	13	8	17			1	3	682
1979			3	623	191	6		1	1	15		113	450	6656	296	319	41367	2		1804	782	25	492	1024	48	1125	12312	4120	1024	252	15	1444	257	2	4	2	2	11	43	113				1119
1980			6	16	52	58	8	15		7	8	56	20	642	153	1086	94952	3		1376	1001	9	154	1465	6	107	8965	1430	44	11	3	939	67	4	7	1	5	15	60	298		1		1062
1981	2			87	497	19	1	1		2	1		1676	251	157	7685	309526	3		4954	2535		666	2280	58	3	62683	188	14	1	50	1418	1293	92	2	16		94	1396	195		5	1	4126
1982	10	1		38	306	12	1	16				251	105	375	100	15606	171045	4	1	2213	2598	136	743	5688	16	73	19328	144	14		19	963	373	62	7	17		53	925	208		55		5205
1983				31	91							28	85	474	42	2141	64084	1		412	1877	24	49	6110	13	10	10381	89			3	80	106					33	288	1		10		3993
1984			12	18	122	2					1	39	487	238	155	2976	74239			632	1274		142	5080	103	4	14126	11	120	19	9	284	104	1	2				26	1				1484
1987	2			8	8	2	2				9	202	10	2	9	1777	33254	6		1198	876	12	39	10212	4	4	11021		264	41	9	371	32	15				35	45	5	2	1		1560
1989	108			7	38							24	776	80		9421	53445	24		5767	2554	5	53	2830	5		27107		202		59	508	1576		1		1	20	96	26		18		1006
1990	8		1	23	60	1	10					639	71	319	19	5525	114404	9		2986	1460	21	105	2955			22740		108	11	14	276	902		1	4	1	26	73	5		2		506
1991	1	3		83	89	8	5	37			59	449	108	279	46	1604	52471	1	1	2540	3224	5	87	9044	75		17843		29	2	38	2569	419	11	182	59	1	17	63		1	4		7103
1992	17			4								24	7		248	90	4495		2	830	726		11	5223			11824		29	5	1	49	123					2	27					252
1993				94			83	5					6	6	1	3468	59428	3		382	327		5	1273			18960		78	1		17	294	17				12	21			92		32
1994				51	6	2	63	46				230	2	78		2656	36614			285	108		4	2386	1		5602		4		11	27	265			2	1	27	62	2		35	1	59
1995				48	104		41					629	392	26	63	9245	81774	36	5	2693	1688	87	100	19053	2		20708		1	1	7	149	133	9	3	1		15	556	931	1	1130		2403
1996	780	6		732	3018		9	6			5	123	4504	229		32974	222899		9	1451	759	18	657	5757	1		58685					72	354	3				8	933	51		1996		795
1997				96	222								269	2	14	6379	77478			582	821		131	9724			12695					185	18						340			236		216
